# Supplementary material for: Gene expression profiling of dendritic cell tolerance dysfunction in women with systemic lupus erythematosus
Source: Front Immunol. 2026 Jun 2;17:1771959. doi: 10.3389/fimmu.2026.1771959 (PMC13270180; doi:10.3389/fimmu.2026.1771959)
Supplement: Supplementary file 2 [file Table1.xlsx]

## Sheet: Table of contents
Supplementary Tables
Table S1	Clinical and sociodemographic information per volunteer.
Table S2	Sequencing and collection metadata of transcriptomic samples generated in the present study.
Table S3	Distribution statistics and normality testing results of continuous clinical variables.
Table S4	Clinical information per transcriptomic sample generated in the present study.
Table S5	Differential expression results from all comparisons between SLE and control samples.
Table S6	Established SLE transcriptional signatures compiled from the literature.
Table S7	Differential expression results and enriched biological and REAC processes of Interferon Stimultated Genes (ISG) from the comparison between SLE and control samples.
Table S8	Correlation analyses between ISG levels and disease activity per cell type using Spearman correlation.
Table S9	Pathway enrichment analysis results of all differentialy expressed genes (DEGs) from comparisons between SLE and control samples within cell type.
Table S10	Differential expression results from comparisons between moDC or tolDC against monocytes.
Table S11	Previously reported differentiation-associated genes. The differentiation process is denoted in the column "contrast".
Table S12	Biological processes linked to previously reported differentially expressed genes: concordant and divergent expression patterns.
Table S13	Activity scores of regulons whose predicted gene targets overlapped with DEGs shared or unique to in vitro moDCs and tolDCs.
Table S14	Persistence of interferon-related gene expression programs from monocytes to dendritic cell differentiation.

## Sheet: Table S1
Table S1: Clinical and sociodemographic information per volunteer used for normality assessment and descriptive analyses. GCC: glucocorticoids, AM: antimalarials, MMF: mycophenolate mofetil, AZT: azathioprine, MTT: methotrexate, PDN: prednisone, PDS: prednisolone, Ctrl: non-SLE affected controls, SLE: Systemic lupus erythematosus.
Volunteer_ID	Volunteer	Group	Age_years	Years_with_diagnosis	Age_at_diagnosis_years	SLEDAI	Nephritis	Treatment_GCC	Treatment_AM	Treatment_MMF	Treatment_AZT	Treatment_MTT	Time_of_recruitment
QR014	3	SLE	32	5	27	1	Yes	PDN 5 mg	AM	MMF			June 2022
QR017	4	SLE	22	4	18	1	No	PDN 8 mg					June 2022
QR020	5	SLE	42	5	37	0	No		AM		AZT		June 2022
QR021	6	SLE	23	4	19	0	No						June 2022
QR023	8	SLE	32	12	20	1	No	PDN 5 mg	AM		AZT		July 2022
QR025	10	SLE	37	6	31	1	No	PDN 2.5 mg	AM				August 2022
QR028	12	SLE	47	4	43	0	Yes	PDN 2.5 mg	AM		AZT		September 2022
QR060	13	SLE	39	6	33	0	No		AM	MMF			October 2022
QR061	14	SLE	34	10	24	1	No	PDN 3 mg					October 2022
QR062	15	SLE	42	7	35	0	No		AM				October 2022
QR064	16	SLE	27	2	25	0	No		AM	MMF			October 2022
QR077	18	SLE	43	15	28	0	No	PDN 5mg					December 2022
QR093	20	SLE	43	1	42	0	No	PDS 5mg	AM	MMF			January 2023
QR094	21	SLE	19	2	17	0	No		AM				January 2023
QR095	22	SLE	38	5	33	0	No	PDS 5 mg	AM	MMF	AZT		January 2023
QR096	23	SLE	21	4	17	0	No	PDN 5 mg	AM				January 2023
QR097	24	SLE	38	2	36	1	No		AM				January 2023
QR100	26	SLE	33	17	16	0	No	PDS					January 2023
QR103	28	SLE	36	2	34	1	No	PDN 2.5 mg	AM				January 2023
QR104	29	SLE	19	1	18	1	No	PDN 5 mg	AM		AZT	MMT	January 2023
QR105	30	SLE	34	14	20	1	Yes	PDS					January 2023
QR106	31	SLE	44	1	43	1	No	PDN 5 mg	AM		AZT		January 2023
QR107	32	SLE	28	4	24	0	No		AM	MMF			February 2023
QR011	1	Ctrl	25	NA									June 2022
QR013	2	Ctrl	23	NA									June 2022
QR022	7	Ctrl	38	NA									August 2022
QR024	9	Ctrl	27	NA									August 2022
QR026	11	Ctrl	39	NA									August 2022
QR065	17	Ctrl	24	NA									October 2022
QR080	19	Ctrl	36	NA									December 2022
QR098	25	Ctrl	27	NA									January 2023
QR102	27	Ctrl	25	NA									January 2023
QR108	33	Ctrl	35	NA									February 2023

## Sheet: Table S2
Table S2: Sequencing and collection metadata of transcriptomic samples generated in the present study.
id	alias	firstCreated	releaseStatus	secondaryId	title	taxId	scientificName	commonName	sample_description	disease_state	tissue_type	cell_type	collected_by	collection date	geographic_location_region_and_locality	sex	age	geographic_location_country	cell_type 2
EGAN50000429325	QR011_0	2025-11-23 02:15:53	PRIVATE	SAMEA120587732	Ctrl_monocyte_Ctrl1	9606	Homo sapiens	human	Human monocytes under control condition from volunteer 1 (Ctrl1)	Healthy	whole blood	monocyte	Ana Laura Hernández-Ledesma	2022-06-01	Querétaro	Female	25	Mexico	monocyte
EGAN50000429393	QR011_1	2025-11-23 02:15:53	PRIVATE	SAMEA120587733	Ctrl _moDC_Ctrl1	9606	Homo sapiens	human	Human monocyte‑derived dendritic cells (moDC) under control condition from volunteer 1 (Ctrl1)	Healthy	whole blood	moDC	Ana Laura Hernández-Ledesma	2022-06-01	Querétaro	Female	25	Mexico	monocyte
EGAN50000429343	QR011_3	2025-11-23 02:15:53	PRIVATE	SAMEA120587734	Ctrl_tolDC_Ctrl1	9606	Homo sapiens	human	Human tolerogenic dendritic cells (tolDC) under control condition from volunteer 1 (Ctrl1)	Healthy	whole blood	tolDC	Ana Laura Hernández-Ledesma	2022-06-01	Querétaro	Female	25	Mexico	monocyte
EGAN50000429388	QR013_0	2025-11-23 02:15:53	PRIVATE	SAMEA120587735	Ctrl monocyte - Ctrl2	9606	Homo sapiens	human	Human monocytes under control condition from volunteer 2 (Ctrl2)	Healthy	whole blood	monocyte	Ana Laura Hernández-Ledesma	2022-06-01	Querétaro	Female	23	Mexico	monocyte
EGAN50000429327	QR013_1	2025-11-23 02:15:53	PRIVATE	SAMEA120587736	Ctrl moDC - Ctrl2	9606	Homo sapiens	human	Human monocyte‑derived dendritic cells (moDC) under control condition from volunteer 2 (Ctrl2)	Healthy	whole blood	moDC	Ana Laura Hernández-Ledesma	2022-06-01	Querétaro	Female	23	Mexico	monocyte
EGAN50000429401	QR013_3	2025-11-23 02:15:53	PRIVATE	SAMEA120587737	Ctrl tolDC - Ctrl2	9606	Homo sapiens	human	Human tolerogenic dendritic cells (tolDC) under control condition from volunteer 2 (Ctrl2)	Healthy	whole blood	tolDC	Ana Laura Hernández-Ledesma	2022-06-01	Querétaro	Female	23	Mexico	monocyte
EGAN50000429336	QR014_0	2025-11-23 02:15:53	PRIVATE	SAMEA120587738	SLE monocyte - SLE1	9606	Homo sapiens	human	Human monocytes under systemic lupus erythematosus (SLE) patients condition from volunteer 1 (SLE1)	systemic lupus erythematosus (SLE)	whole blood	monocyte	Ana Laura Hernández-Ledesma	2022-06-01	Querétaro	Female	32	Mexico	monocyte
EGAN50000429332	QR014_1	2025-11-23 02:15:53	PRIVATE	SAMEA120587739	SLE moDC - SLE1	9606	Homo sapiens	human	Human monocyte‑derived dendritic cells (moDC) under systemic lupus erythematosus (SLE) patients condition from volunteer 1 (SLE1)	systemic lupus erythematosus (SLE)	whole blood	moDC	Ana Laura Hernández-Ledesma	2022-06-01	Querétaro	Female	32	Mexico	monocyte
EGAN50000429309	QR014_3	2025-11-23 02:15:53	PRIVATE	SAMEA120587740	SLE tolDC - SLE1	9606	Homo sapiens	human	Human tolerogenic dendritic cells (tolDC) under systemic lupus erythematosus (SLE) patients condition from volunteer 1 (SLE1)	systemic lupus erythematosus (SLE)	whole blood	tolDC	Ana Laura Hernández-Ledesma	2022-06-01	Querétaro	Female	32	Mexico	monocyte
EGAN50000429344	QR017_0	2025-11-23 02:15:53	PRIVATE	SAMEA120587741	SLE monocyte - SLE2	9606	Homo sapiens	human	Human monocytes under systemic lupus erythematosus (SLE) patients condition from volunteer 2 (SLE2)	systemic lupus erythematosus (SLE)	whole blood	monocyte	Ana Laura Hernández-Ledesma	2022-06-01	Querétaro	Female	22	Mexico	monocyte
EGAN50000429349	QR017_1	2025-11-23 02:15:53	PRIVATE	SAMEA120587742	SLE moDC - SLE2	9606	Homo sapiens	human	Human monocyte‑derived dendritic cells (moDC) under systemic lupus erythematosus (SLE) patients condition from volunteer 2 (SLE2)	systemic lupus erythematosus (SLE)	whole blood	moDC	Ana Laura Hernández-Ledesma	2022-06-01	Querétaro	Female	22	Mexico	monocyte
EGAN50000429382	QR017_3	2025-11-23 02:15:53	PRIVATE	SAMEA120587743	SLE tolDC - SLE2	9606	Homo sapiens	human	Human tolerogenic dendritic cells (tolDC) under systemic lupus erythematosus (SLE) patients condition from volunteer 2 (SLE2)	systemic lupus erythematosus (SLE)	whole blood	tolDC	Ana Laura Hernández-Ledesma	2022-06-01	Querétaro	Female	22	Mexico	monocyte
EGAN50000429368	QR020_0	2025-11-23 02:15:53	PRIVATE	SAMEA120587744	SLE monocyte - SLE3	9606	Homo sapiens	human	Human monocytes under systemic lupus erythematosus (SLE) patients condition from volunteer 3 (SLE3)	systemic lupus erythematosus (SLE)	whole blood	monocyte	Ana Laura Hernández-Ledesma	2022-06-01	Querétaro	Female	42	Mexico	monocyte
EGAN50000429391	QR020_1	2025-11-23 02:15:53	PRIVATE	SAMEA120587745	SLE moDC - SLE3	9606	Homo sapiens	human	Human monocyte‑derived dendritic cells (moDC) under systemic lupus erythematosus (SLE) patients condition from volunteer 3 (SLE3)	systemic lupus erythematosus (SLE)	whole blood	moDC	Ana Laura Hernández-Ledesma	2022-06-01	Querétaro	Female	42	Mexico	monocyte
EGAN50000429350	QR020_3	2025-11-23 02:15:53	PRIVATE	SAMEA120587746	SLE tolDC - SLE3	9606	Homo sapiens	human	Human tolerogenic dendritic cells (tolDC) under systemic lupus erythematosus (SLE) patients condition from volunteer 3 (SLE3)	systemic lupus erythematosus (SLE)	whole blood	tolDC	Ana Laura Hernández-Ledesma	2022-06-01	Querétaro	Female	42	Mexico	monocyte
EGAN50000429335	QR021_0	2025-11-23 02:15:53	PRIVATE	SAMEA120587747	SLE monocyte - SLE4	9606	Homo sapiens	human	Human monocytes under systemic lupus erythematosus (SLE) patients condition from volunteer 4 (SLE4)	systemic lupus erythematosus (SLE)	whole blood	monocyte	Ana Laura Hernández-Ledesma	2022-06-01	Querétaro	Female	23	Mexico	monocyte
EGAN50000429358	QR021_1	2025-11-23 02:15:53	PRIVATE	SAMEA120587748	SLE moDC - SLE4	9606	Homo sapiens	human	Human monocyte‑derived dendritic cells (moDC) under systemic lupus erythematosus (SLE) patients condition from volunteer 4 (SLE4)	systemic lupus erythematosus (SLE)	whole blood	moDC	Ana Laura Hernández-Ledesma	2022-06-01	Querétaro	Female	23	Mexico	monocyte
EGAN50000429353	QR021_3	2025-11-23 02:15:53	PRIVATE	SAMEA120587749	SLE tolDC - SLE4	9606	Homo sapiens	human	Human tolerogenic dendritic cells (tolDC) under systemic lupus erythematosus (SLE) patients condition from volunteer 4 (SLE4)	systemic lupus erythematosus (SLE)	whole blood	tolDC	Ana Laura Hernández-Ledesma	2022-06-01	Querétaro	Female	23	Mexico	monocyte
EGAN50000429384	QR022_0	2025-11-23 02:15:53	PRIVATE	SAMEA120587750	Ctrl monocyte - Ctrl3	9606	Homo sapiens	human	Human monocytes under control condition from volunteer 3 (Ctrl3)	Healthy	whole blood	monocyte	Ana Laura Hernández-Ledesma	2022-08-01	Querétaro	Female	38	Mexico	monocyte
EGAN50000429399	QR022_1	2025-11-23 02:15:53	PRIVATE	SAMEA120587751	Ctrl moDC - Ctrl3	9606	Homo sapiens	human	Human monocyte‑derived dendritic cells (moDC) under control condition from volunteer 3 (Ctrl3)	Healthy	whole blood	moDC	Ana Laura Hernández-Ledesma	2022-08-01	Querétaro	Female	38	Mexico	monocyte
EGAN50000429379	QR022_3	2025-11-23 02:15:53	PRIVATE	SAMEA120587752	Ctrl tolDC - Ctrl3	9606	Homo sapiens	human	Human tolerogenic dendritic cells under control condition from volunteer 3 (Ctrl3)	Healthy	whole blood	tolDC	Ana Laura Hernández-Ledesma	2022-08-01	Querétaro	Female	38	Mexico	monocyte
EGAN50000429355	QR023_0	2025-11-23 02:15:53	PRIVATE	SAMEA120587753	SLE monocyte - SLE5	9606	Homo sapiens	human	Human monocytes under systemic lupus erythematosus (SLE) patients condition from volunteer 5 (SLE5)	systemic lupus erythematosus (SLE)	whole blood	monocyte	Ana Laura Hernández-Ledesma	2022-07-01	Querétaro	Female	32	Mexico	monocyte
EGAN50000429375	QR023_1	2025-11-23 02:15:53	PRIVATE	SAMEA120587754	SLE moDC - SLE5	9606	Homo sapiens	human	Human monocyte‑derived dendritic cells (moDC) under systemic lupus erythematosus (SLE) patients condition from volunteer 5 (SLE5)	systemic lupus erythematosus (SLE)	whole blood	moDC	Ana Laura Hernández-Ledesma	2022-07-01	Querétaro	Female	32	Mexico	monocyte
EGAN50000429362	QR023_3	2025-11-23 02:15:53	PRIVATE	SAMEA120587755	SLE tolDC - SLE5	9606	Homo sapiens	human	Human tolerogenic dendritic cells (tolDC) under systemic lupus erythematosus (SLE) patients condition from volunteer 5 (SLE5)	systemic lupus erythematosus (SLE)	whole blood	tolDC	Ana Laura Hernández-Ledesma	2022-07-01	Querétaro	Female	32	Mexico	monocyte
EGAN50000429367	QR024_0	2025-11-23 02:15:53	PRIVATE	SAMEA120587756	Ctrl monocyte - Ctrl4	9606	Homo sapiens	human	Human monocytes under control condition from volunteer 4 (Ctrl4)	Healthy	whole blood	monocyte	Ana Laura Hernández-Ledesma	2022-08-01	Querétaro	Female	27	Mexico	monocyte
EGAN50000429389	QR024_1	2025-11-23 02:15:53	PRIVATE	SAMEA120587757	Ctrl moDC - Ctrl4	9606	Homo sapiens	human	Human monocyte‑derived dendritic cells (moDC) under control condition from volunteer 4 (Ctrl4)	Healthy	whole blood	moDC	Ana Laura Hernández-Ledesma	2022-08-01	Querétaro	Female	27	Mexico	monocyte
EGAN50000429373	QR024_3	2025-11-23 02:15:53	PRIVATE	SAMEA120587758	Ctrl tolDC - Ctrl4	9606	Homo sapiens	human	Human tolerogenic dendritic cells under control condition from volunteer 4 (Ctrl4)	Healthy	whole blood	tolDC	Ana Laura Hernández-Ledesma	2022-08-01	Querétaro	Female	27	Mexico	monocyte
EGAN50000429328	QR025_0	2025-11-23 02:15:53	PRIVATE	SAMEA120587759	SLE monocyte - SLE6	9606	Homo sapiens	human	Human monocytes under systemic lupus erythematosus (SLE) patients condition from volunteer 6 (SLE6)	systemic lupus erythematosus (SLE)	whole blood	monocyte	Ana Laura Hernández-Ledesma	2022-08-01	Querétaro	Female	37	Mexico	monocyte
EGAN50000429310	QR025_1	2025-11-23 02:15:53	PRIVATE	SAMEA120587760	SLE moDC - SLE6	9606	Homo sapiens	human	Human monocyte‑derived dendritic cells (moDC) under systemic lupus erythematosus (SLE) patients condition from volunteer 6 (SLE6)	systemic lupus erythematosus (SLE)	whole blood	moDC	Ana Laura Hernández-Ledesma	2022-08-01	Querétaro	Female	37	Mexico	monocyte
EGAN50000429402	QR025_3	2025-11-23 02:15:53	PRIVATE	SAMEA120587761	SLE tolDC - SLE6	9606	Homo sapiens	human	Human tolerogenic dendritic cells (tolDC) under systemic lupus erythematosus (SLE) patients condition from volunteer 6 (SLE6)	systemic lupus erythematosus (SLE)	whole blood	tolDC	Ana Laura Hernández-Ledesma	2022-08-01	Querétaro	Female	37	Mexico	monocyte
EGAN50000429311	QR026_0	2025-11-23 02:15:53	PRIVATE	SAMEA120587762	Ctrl monocyte - Ctrl5	9606	Homo sapiens	human	Human monocytes under control condition from volunteer 5 (Ctrl5)	Healthy	whole blood	monocyte	Ana Laura Hernández-Ledesma	2022-08-01	Querétaro	Female	39	Mexico	monocyte
EGAN50000429337	QR026_1	2025-11-23 02:15:53	PRIVATE	SAMEA120587763	Ctrl moDC - Ctrl5	9606	Homo sapiens	human	Human monocyte‑derived dendritic cells (moDC) under control condition from volunteer 5 (Ctrl5)	Healthy	whole blood	moDC	Ana Laura Hernández-Ledesma	2022-08-01	Querétaro	Female	39	Mexico	monocyte
EGAN50000429330	QR026_3	2025-11-23 02:15:53	PRIVATE	SAMEA120587764	Ctrl tolDC - Ctrl5	9606	Homo sapiens	human	Human tolerogenic dendritic cells under control condition from volunteer 5 (Ctrl5)	Healthy	whole blood	tolDC	Ana Laura Hernández-Ledesma	2022-08-01	Querétaro	Female	39	Mexico	monocyte
EGAN50000429378	QR028_0	2025-11-23 02:15:53	PRIVATE	SAMEA120587765	SLE monocyte - SLE7	9606	Homo sapiens	human	Human monocytes under systemic lupus erythematosus (SLE) patients condition from volunteer 7 (SLE7)	systemic lupus erythematosus (SLE)	whole blood	monocyte	Ana Laura Hernández-Ledesma	2022-09-01	Querétaro	Female	47	Mexico	monocyte
EGAN50000429326	QR028_1	2025-11-23 02:15:53	PRIVATE	SAMEA120587766	SLE moDC - SLE7	9606	Homo sapiens	human	Human monocyte‑derived dendritic cells (moDC) under systemic lupus erythematosus (SLE) patients condition from volunteer 7 (SLE7)	systemic lupus erythematosus (SLE)	whole blood	moDC	Ana Laura Hernández-Ledesma	2022-09-01	Querétaro	Female	47	Mexico	monocyte
EGAN50000429331	QR028_3	2025-11-23 02:15:53	PRIVATE	SAMEA120587767	SLE tolDC - SLE7	9606	Homo sapiens	human	Human tolerogenic dendritic cells (tolDC) under systemic lupus erythematosus (SLE) patients condition from volunteer 7 (SLE7)	systemic lupus erythematosus (SLE)	whole blood	tolDC	Ana Laura Hernández-Ledesma	2022-09-01	Querétaro	Female	47	Mexico	monocyte
EGAN50000429370	QR060_0	2025-11-23 02:15:53	PRIVATE	SAMEA120587768	SLE monocyte - SLE8	9606	Homo sapiens	human	Human monocytes under systemic lupus erythematosus (SLE) patients condition from volunteer 8 (SLE8)	systemic lupus erythematosus (SLE)	whole blood	monocyte	Ana Laura Hernández-Ledesma	2022-10-01	Querétaro	Female	39	Mexico	monocyte
EGAN50000429387	QR060_1	2025-11-23 02:15:53	PRIVATE	SAMEA120587769	SLE moDC - SLE8	9606	Homo sapiens	human	Human monocyte‑derived dendritic cells (moDC) under systemic lupus erythematosus (SLE) patients condition from volunteer 8 (SLE8)	systemic lupus erythematosus (SLE)	whole blood	moDC	Ana Laura Hernández-Ledesma	2022-10-01	Querétaro	Female	39	Mexico	monocyte
EGAN50000429308	QR060_3	2025-11-23 02:15:53	PRIVATE	SAMEA120587770	SLE tolDC - SLE8	9606	Homo sapiens	human	Human tolerogenic dendritic cells (tolDC) under systemic lupus erythematosus (SLE) patients condition from volunteer 8 (SLE8)	systemic lupus erythematosus (SLE)	whole blood	tolDC	Ana Laura Hernández-Ledesma	2022-10-01	Querétaro	Female	39	Mexico	monocyte
EGAN50000429324	QR061_0	2025-11-23 02:15:53	PRIVATE	SAMEA120587771	SLE monocyte - SLE9	9606	Homo sapiens	human	Human monocytes under systemic lupus erythematosus (SLE) patients condition from volunteer 9 (SLE9)	systemic lupus erythematosus (SLE)	whole blood	monocyte	Ana Laura Hernández-Ledesma	2022-10-01	Querétaro	Female	34	Mexico	monocyte
EGAN50000429317	QR061_1	2025-11-23 02:15:53	PRIVATE	SAMEA120587772	SLE moDC - SLE9	9606	Homo sapiens	human	Human monocyte‑derived dendritic cells (moDC) under systemic lupus erythematosus (SLE) patients condition from volunteer 9 (SLE9)	systemic lupus erythematosus (SLE)	whole blood	moDC	Ana Laura Hernández-Ledesma	2022-10-01	Querétaro	Female	34	Mexico	monocyte
EGAN50000429376	QR061_3	2025-11-23 02:15:53	PRIVATE	SAMEA120587773	SLE tolDC - SLE9	9606	Homo sapiens	human	Human tolerogenic dendritic cells (tolDC) under systemic lupus erythematosus (SLE) patients condition from volunteer 9 (SLE9)	systemic lupus erythematosus (SLE)	whole blood	tolDC	Ana Laura Hernández-Ledesma	2022-10-01	Querétaro	Female	34	Mexico	monocyte
EGAN50000429340	QR062_0	2025-11-23 02:15:53	PRIVATE	SAMEA120587774	SLE monocyte - SLE10	9606	Homo sapiens	human	Human monocytes under systemic lupus erythematosus (SLE) patients condition from volunteer 10 (SLE10)	systemic lupus erythematosus (SLE)	whole blood	monocyte	Ana Laura Hernández-Ledesma	2022-10-01	Querétaro	Female	41	Mexico	monocyte
EGAN50000429386	QR062_1	2025-11-23 02:15:53	PRIVATE	SAMEA120587775	SLE moDC - SLE10	9606	Homo sapiens	human	Human monocyte‑derived dendritic cells (moDC) under systemic lupus erythematosus (SLE) patients condition from volunteer 10 (SLE10)	systemic lupus erythematosus (SLE)	whole blood	moDC	Ana Laura Hernández-Ledesma	2022-10-01	Querétaro	Female	41	Mexico	monocyte
EGAN50000429333	QR062_3	2025-11-23 02:15:53	PRIVATE	SAMEA120587776	SLE tolDC - SLE10	9606	Homo sapiens	human	Human tolerogenic dendritic cells (tolDC) under systemic lupus erythematosus (SLE) patients condition from volunteer 10 (SLE10)	systemic lupus erythematosus (SLE)	whole blood	tolDC	Ana Laura Hernández-Ledesma	2022-10-01	Querétaro	Female	41	Mexico	monocyte
EGAN50000429392	QR064_0	2025-11-23 02:15:53	PRIVATE	SAMEA120587777	SLE monocyte - SLE11	9606	Homo sapiens	human	Human monocytes under systemic lupus erythematosus (SLE) patients condition from volunteer 11 (SLE11)	systemic lupus erythematosus (SLE)	whole blood	monocyte	Ana Laura Hernández-Ledesma	2022-10-01	Querétaro	Female	27	Mexico	monocyte
EGAN50000429307	QR064_1	2025-11-23 02:15:53	PRIVATE	SAMEA120587778	SLE moDC - SLE11	9606	Homo sapiens	human	Human monocyte‑derived dendritic cells (moDC) under systemic lupus erythematosus (SLE) patients condition from volunteer 11 (SLE11)	systemic lupus erythematosus (SLE)	whole blood	moDC	Ana Laura Hernández-Ledesma	2022-10-01	Querétaro	Female	27	Mexico	monocyte
EGAN50000429366	QR064_3	2025-11-23 02:15:53	PRIVATE	SAMEA120587779	SLE tolDC - SLE11	9606	Homo sapiens	human	Human tolerogenic dendritic cells (tolDC) under systemic lupus erythematosus (SLE) patients condition from volunteer 11 (SLE11)	systemic lupus erythematosus (SLE)	whole blood	tolDC	Ana Laura Hernández-Ledesma	2022-10-01	Querétaro	Female	27	Mexico	monocyte
EGAN50000429315	QR065_0	2025-11-23 02:15:53	PRIVATE	SAMEA120587780	Ctrl monocyte - Ctrl6	9606	Homo sapiens	human	Human monocytes under control condition from volunteer 6 (Ctrl6)	Healthy	whole blood	monocyte	Ana Laura Hernández-Ledesma	2022-10-01	Querétaro	Female	24	Mexico	monocyte
EGAN50000429323	QR065_1	2025-11-23 02:15:53	PRIVATE	SAMEA120587781	Ctrl moDC - Ctrl6	9606	Homo sapiens	human	Human monocyte‑derived dendritic cells (moDC) under control condition from volunteer 6 (Ctrl6)	Healthy	whole blood	moDC	Ana Laura Hernández-Ledesma	2022-10-01	Querétaro	Female	24	Mexico	monocyte
EGAN50000429357	QR065_3	2025-11-23 02:15:53	PRIVATE	SAMEA120587782	Ctrl tolDC - Ctrl6	9606	Homo sapiens	human	Human tolerogenic dendritic cells under control condition from volunteer 6 (Ctrl6)	Healthy	whole blood	tolDC	Ana Laura Hernández-Ledesma	2022-10-01	Querétaro	Female	24	Mexico	monocyte
EGAN50000429341	QR077_0	2025-11-23 02:15:53	PRIVATE	SAMEA120587783	SLE monocyte - SLE12	9606	Homo sapiens	human	Human monocytes under systemic lupus erythematosus (SLE) patients condition from volunteer 12 (SLE12)	systemic lupus erythematosus (SLE)	whole blood	monocyte	Ana Laura Hernández-Ledesma	2022-12-01	Querétaro	Female	42	Mexico	monocyte
EGAN50000429380	QR077_1	2025-11-23 02:15:53	PRIVATE	SAMEA120587784	SLE moDC - SLE12	9606	Homo sapiens	human	Human monocyte‑derived dendritic cells (moDC) under systemic lupus erythematosus (SLE) patients condition from volunteer 12 (SLE12)	systemic lupus erythematosus (SLE)	whole blood	moDC	Ana Laura Hernández-Ledesma	2022-12-01	Querétaro	Female	42	Mexico	monocyte
EGAN50000429351	QR077_3	2025-11-23 02:15:53	PRIVATE	SAMEA120587785	SLE tolDC - SLE12	9606	Homo sapiens	human	Human tolerogenic dendritic cells (tolDC) under systemic lupus erythematosus (SLE) patients condition from volunteer 12 (SLE12)	systemic lupus erythematosus (SLE)	whole blood	tolDC	Ana Laura Hernández-Ledesma	2022-12-01	Querétaro	Female	42	Mexico	monocyte
EGAN50000429363	QR080_0	2025-11-23 02:15:53	PRIVATE	SAMEA120587786	Ctrl monocyte - Ctrl7	9606	Homo sapiens	human	Human monocytes under control condition from volunteer 7 (Ctrl7)	Healthy	whole blood	monocyte	Ana Laura Hernández-Ledesma	2022-12-01	Querétaro	Female	35	Mexico	monocyte
EGAN50000429360	QR080_1	2025-11-23 02:15:53	PRIVATE	SAMEA120587787	Ctrl moDC - Ctrl7	9606	Homo sapiens	human	Human monocyte‑derived dendritic cells (moDC) under control condition from volunteer 7 (Ctrl7)	Healthy	whole blood	moDC	Ana Laura Hernández-Ledesma	2022-12-01	Querétaro	Female	35	Mexico	monocyte
EGAN50000429385	QR080_3	2025-11-23 02:15:53	PRIVATE	SAMEA120587788	Ctrl tolDC - Ctrl7	9606	Homo sapiens	human	Human tolerogenic dendritic cells under control condition from volunteer 7 (Ctrl7)	Healthy	whole blood	tolDC	Ana Laura Hernández-Ledesma	2022-12-01	Querétaro	Female	35	Mexico	monocyte
EGAN50000429313	QR093_0	2025-11-23 02:15:53	PRIVATE	SAMEA120587789	SLE monocyte - SLE13	9606	Homo sapiens	human	Human monocytes under systemic lupus erythematosus (SLE) patients condition from volunteer 13 (SLE13)	systemic lupus erythematosus (SLE)	whole blood	monocyte	Ana Laura Hernández-Ledesma	2023-01-01	Querétaro	Female	43	Mexico	monocyte
EGAN50000429316	QR093_1	2025-11-23 02:15:53	PRIVATE	SAMEA120587790	SLE moDC - SLE13	9606	Homo sapiens	human	Human monocyte‑derived dendritic cells (moDC) under systemic lupus erythematosus (SLE) patients condition from volunteer 13 (SLE13)	systemic lupus erythematosus (SLE)	whole blood	moDC	Ana Laura Hernández-Ledesma	2023-01-01	Querétaro	Female	43	Mexico	monocyte
EGAN50000429320	QR093_3	2025-11-23 02:15:53	PRIVATE	SAMEA120587791	SLE tolDC - SLE13	9606	Homo sapiens	human	Human tolerogenic dendritic cells (tolDC) under systemic lupus erythematosus (SLE) patients condition from volunteer 13 (SLE13)	systemic lupus erythematosus (SLE)	whole blood	tolDC	Ana Laura Hernández-Ledesma	2023-01-01	Querétaro	Female	43	Mexico	monocyte
EGAN50000429396	QR094_0	2025-11-23 02:15:53	PRIVATE	SAMEA120587792	SLE monocyte - SLE14	9606	Homo sapiens	human	Human monocytes under systemic lupus erythematosus (SLE) patients condition from volunteer 14 (SLE14)	systemic lupus erythematosus (SLE)	whole blood	monocyte	Ana Laura Hernández-Ledesma	2023-01-01	Querétaro	Female	19	Mexico	monocyte
EGAN50000429338	QR094_1	2025-11-23 02:15:53	PRIVATE	SAMEA120587793	SLE moDC - SLE14	9606	Homo sapiens	human	Human monocyte‑derived dendritic cells (moDC) under systemic lupus erythematosus (SLE) patients condition from volunteer 14 (SLE14)	systemic lupus erythematosus (SLE)	whole blood	moDC	Ana Laura Hernández-Ledesma	2023-01-01	Querétaro	Female	19	Mexico	monocyte
EGAN50000429371	QR094_3	2025-11-23 02:15:53	PRIVATE	SAMEA120587794	SLE tolDC - SLE14	9606	Homo sapiens	human	Human tolerogenic dendritic cells (tolDC) under systemic lupus erythematosus (SLE) patients condition from volunteer 14 (SLE14)	systemic lupus erythematosus (SLE)	whole blood	tolDC	Ana Laura Hernández-Ledesma	2023-01-01	Querétaro	Female	19	Mexico	monocyte
EGAN50000429364	QR095_0	2025-11-23 02:15:53	PRIVATE	SAMEA120587795	SLE monocyte - SLE15	9606	Homo sapiens	human	Human monocytes under systemic lupus erythematosus (SLE) patients condition from volunteer 15 (SLE15)	systemic lupus erythematosus (SLE)	whole blood	monocyte	Ana Laura Hernández-Ledesma	2023-01-01	Querétaro	Female	38	Mexico	monocyte
EGAN50000429395	QR095_1	2025-11-23 02:15:53	PRIVATE	SAMEA120587796	SLE moDC - SLE15	9606	Homo sapiens	human	Human monocyte‑derived dendritic cells (moDC) under systemic lupus erythematosus (SLE) patients condition from volunteer 15 (SLE15)	systemic lupus erythematosus (SLE)	whole blood	moDC	Ana Laura Hernández-Ledesma	2023-01-01	Querétaro	Female	38	Mexico	monocyte
EGAN50000429403	QR095_3	2025-11-23 02:15:53	PRIVATE	SAMEA120587797	SLE tolDC - SLE15	9606	Homo sapiens	human	Human tolerogenic dendritic cells (tolDC) under systemic lupus erythematosus (SLE) patients condition from volunteer 15 (SLE15)	systemic lupus erythematosus (SLE)	whole blood	tolDC	Ana Laura Hernández-Ledesma	2023-01-01	Querétaro	Female	38	Mexico	monocyte
EGAN50000429347	QR096_0	2025-11-23 02:15:53	PRIVATE	SAMEA120587798	SLE monocyte - SLE16	9606	Homo sapiens	human	Human monocytes under systemic lupus erythematosus (SLE) patients condition from volunteer 16 (SLE16)	systemic lupus erythematosus (SLE)	whole blood	monocyte	Ana Laura Hernández-Ledesma	2023-01-01	Querétaro	Female	21	Mexico	monocyte
EGAN50000429322	QR096_1	2025-11-23 02:15:53	PRIVATE	SAMEA120587799	SLE moDC - SLE16	9606	Homo sapiens	human	Human monocyte‑derived dendritic cells (moDC) under systemic lupus erythematosus (SLE) patients condition from volunteer 16 (SLE16)	systemic lupus erythematosus (SLE)	whole blood	moDC	Ana Laura Hernández-Ledesma	2023-01-01	Querétaro	Female	21	Mexico	monocyte
EGAN50000429400	QR096_3	2025-11-23 02:15:53	PRIVATE	SAMEA120587800	SLE tolDC - SLE16	9606	Homo sapiens	human	Human tolerogenic dendritic cells (tolDC) under systemic lupus erythematosus (SLE) patients condition from volunteer 16 (SLE16)	systemic lupus erythematosus (SLE)	whole blood	tolDC	Ana Laura Hernández-Ledesma	2023-01-01	Querétaro	Female	21	Mexico	monocyte
EGAN50000429318	QR097_0	2025-11-23 02:15:53	PRIVATE	SAMEA120587801	SLE monocyte - SLE17	9606	Homo sapiens	human	Human monocytes under systemic lupus erythematosus (SLE) patients condition from volunteer 17 (SLE17)	systemic lupus erythematosus (SLE)	whole blood	monocyte	Ana Laura Hernández-Ledesma	2023-01-01	Querétaro	Female	38	Mexico	monocyte
EGAN50000429372	QR097_1	2025-11-23 02:15:53	PRIVATE	SAMEA120587802	SLE moDC - SLE17	9606	Homo sapiens	human	Human monocyte‑derived dendritic cells (moDC) under systemic lupus erythematosus (SLE) patients condition from volunteer 17 (SLE17)	systemic lupus erythematosus (SLE)	whole blood	moDC	Ana Laura Hernández-Ledesma	2023-01-01	Querétaro	Female	38	Mexico	monocyte
EGAN50000429398	QR097_3	2025-11-23 02:15:53	PRIVATE	SAMEA120587803	SLE tolDC - SLE17	9606	Homo sapiens	human	Human tolerogenic dendritic cells (tolDC) under systemic lupus erythematosus (SLE) patients condition from volunteer 17 (SLE17)	systemic lupus erythematosus (SLE)	whole blood	tolDC	Ana Laura Hernández-Ledesma	2023-01-01	Querétaro	Female	38	Mexico	monocyte
EGAN50000429377	QR098_0	2025-11-23 02:15:53	PRIVATE	SAMEA120587804	Ctrl monocyte - Ctrl8	9606	Homo sapiens	human	Human monocytes under control condition from volunteer 8 (Ctrl8)	Healthy	whole blood	monocyte	Ana Laura Hernández-Ledesma	2023-01-01	Querétaro	Female	27	Mexico	monocyte
EGAN50000429329	QR098_1	2025-11-23 02:15:53	PRIVATE	SAMEA120587805	Ctrl moDC - Ctrl8	9606	Homo sapiens	human	Human monocyte‑derived dendritic cells (moDC) under control condition from volunteer 8 (Ctrl8)	Healthy	whole blood	moDC	Ana Laura Hernández-Ledesma	2023-01-01	Querétaro	Female	27	Mexico	monocyte
EGAN50000429394	QR098_3	2025-11-23 02:15:53	PRIVATE	SAMEA120587806	Ctrl tolDC - Ctrl8	9606	Homo sapiens	human	Human tolerogenic dendritic cells under control condition from volunteer 8 (Ctrl8)	Healthy	whole blood	tolDC	Ana Laura Hernández-Ledesma	2023-01-01	Querétaro	Female	27	Mexico	monocyte
EGAN50000429359	QR100_0	2025-11-23 02:15:53	PRIVATE	SAMEA120587807	SLE monocyte - SLE18	9606	Homo sapiens	human	Human monocytes under systemic lupus erythematosus (SLE) patients condition from volunteer 18 (SLE18)	systemic lupus erythematosus (SLE)	whole blood	monocyte	Ana Laura Hernández-Ledesma	2023-01-01	Querétaro	Female	33	Mexico	monocyte
EGAN50000429305	QR100_1	2025-11-23 02:15:53	PRIVATE	SAMEA120587808	SLE moDC - SLE18	9606	Homo sapiens	human	Human monocyte‑derived dendritic cells (moDC) under systemic lupus erythematosus (SLE) patients condition from volunteer 18 (SLE18)	systemic lupus erythematosus (SLE)	whole blood	moDC	Ana Laura Hernández-Ledesma	2023-01-01	Querétaro	Female	33	Mexico	monocyte
EGAN50000429342	QR100_3	2025-11-23 02:15:53	PRIVATE	SAMEA120587809	SLE tolDC - SLE18	9606	Homo sapiens	human	Human tolerogenic dendritic cells (tolDC) under systemic lupus erythematosus (SLE) patients condition from volunteer 18 (SLE18)	systemic lupus erythematosus (SLE)	whole blood	tolDC	Ana Laura Hernández-Ledesma	2023-01-01	Querétaro	Female	33	Mexico	monocyte
EGAN50000429383	QR102_0	2025-11-23 02:15:53	PRIVATE	SAMEA120587810	Ctrl monocyte - Ctrl9	9606	Homo sapiens	human	Human monocytes under control condition from volunteer 9 (Ctrl9)	Healthy	whole blood	monocyte	Ana Laura Hernández-Ledesma	2023-01-01	Querétaro	Female	25	Mexico	monocyte
EGAN50000429381	QR102_1	2025-11-23 02:15:53	PRIVATE	SAMEA120587811	Ctrl moDC - Ctrl9	9606	Homo sapiens	human	Human monocyte‑derived dendritic cells (moDC) under control condition from volunteer 9 (Ctrl9)	Healthy	whole blood	moDC	Ana Laura Hernández-Ledesma	2023-01-01	Querétaro	Female	25	Mexico	monocyte
EGAN50000429321	QR102_3	2025-11-23 02:15:53	PRIVATE	SAMEA120587812	Ctrl tolDC - Ctrl9	9606	Homo sapiens	human	Human tolerogenic dendritic cells under control condition from volunteer 9 (Ctrl9)	Healthy	whole blood	tolDC	Ana Laura Hernández-Ledesma	2023-01-01	Querétaro	Female	25	Mexico	monocyte
EGAN50000429374	QR103_0	2025-11-23 02:15:53	PRIVATE	SAMEA120587813	SLE monocyte - SLE19	9606	Homo sapiens	human	Human monocytes under systemic lupus erythematosus (SLE) patients condition from volunteer 19 (SLE19)	systemic lupus erythematosus (SLE)	whole blood	monocyte	Ana Laura Hernández-Ledesma	2023-01-01	Querétaro	Female	37	Mexico	monocyte
EGAN50000429390	QR103_1	2025-11-23 02:15:53	PRIVATE	SAMEA120587814	SLE moDC - SLE19	9606	Homo sapiens	human	Human monocyte‑derived dendritic cells (moDC) under systemic lupus erythematosus (SLE) patients condition from volunteer 19 (SLE19)	systemic lupus erythematosus (SLE)	whole blood	moDC	Ana Laura Hernández-Ledesma	2023-01-01	Querétaro	Female	37	Mexico	monocyte
EGAN50000429334	QR103_3	2025-11-23 02:15:53	PRIVATE	SAMEA120587815	SLE tolDC - SLE19	9606	Homo sapiens	human	Human tolerogenic dendritic cells (tolDC) under systemic lupus erythematosus (SLE) patients condition from volunteer 19 (SLE19)	systemic lupus erythematosus (SLE)	whole blood	tolDC	Ana Laura Hernández-Ledesma	2023-01-01	Querétaro	Female	37	Mexico	monocyte
EGAN50000429348	QR104_0	2025-11-23 02:15:53	PRIVATE	SAMEA120587816	SLE monocyte - SLE20	9606	Homo sapiens	human	Human monocytes under systemic lupus erythematosus (SLE) patients condition from volunteer 20 (SLE20)	systemic lupus erythematosus (SLE)	whole blood	monocyte	Ana Laura Hernández-Ledesma	2023-01-01	Querétaro	Female	19	Mexico	monocyte
EGAN50000429356	QR104_1	2025-11-23 02:15:53	PRIVATE	SAMEA120587817	SLE moDC - SLE20	9606	Homo sapiens	human	Human monocyte‑derived dendritic cells (moDC) under systemic lupus erythematosus (SLE) patients condition from volunteer 20 (SLE20)	systemic lupus erythematosus (SLE)	whole blood	moDC	Ana Laura Hernández-Ledesma	2023-01-01	Querétaro	Female	19	Mexico	monocyte
EGAN50000429352	QR104_3	2025-11-23 02:15:53	PRIVATE	SAMEA120587818	SLE tolDC - SLE20	9606	Homo sapiens	human	Human tolerogenic dendritic cells (tolDC) under systemic lupus erythematosus (SLE) patients condition from volunteer 20 (SLE20)	systemic lupus erythematosus (SLE)	whole blood	tolDC	Ana Laura Hernández-Ledesma	2023-01-01	Querétaro	Female	19	Mexico	monocyte
EGAN50000429354	QR105_0	2025-11-23 02:15:53	PRIVATE	SAMEA120587819	SLE monocyte - SLE21	9606	Homo sapiens	human	Human monocytes under systemic lupus erythematosus (SLE) patients condition from volunteer 21 (SLE21)	systemic lupus erythematosus (SLE)	whole blood	monocyte	Ana Laura Hernández-Ledesma	2023-01-01	Querétaro	Female	34	Mexico	monocyte
EGAN50000429369	QR105_1	2025-11-23 02:15:53	PRIVATE	SAMEA120587820	SLE moDC - SLE21	9606	Homo sapiens	human	Human monocyte‑derived dendritic cells (moDC) under systemic lupus erythematosus (SLE) patients condition from volunteer 21 (SLE21)	systemic lupus erythematosus (SLE)	whole blood	moDC	Ana Laura Hernández-Ledesma	2023-01-01	Querétaro	Female	34	Mexico	monocyte
EGAN50000429312	QR105_3	2025-11-23 02:15:53	PRIVATE	SAMEA120587821	SLE tolDC - SLE21	9606	Homo sapiens	human	Human tolerogenic dendritic cells (tolDC) under systemic lupus erythematosus (SLE) patients condition from volunteer 21 (SLE21)	systemic lupus erythematosus (SLE)	whole blood	tolDC	Ana Laura Hernández-Ledesma	2023-01-01	Querétaro	Female	34	Mexico	monocyte
EGAN50000429397	QR106_0	2025-11-23 02:15:53	PRIVATE	SAMEA120587822	SLE monocyte - SLE22	9606	Homo sapiens	human	Human monocytes under systemic lupus erythematosus (SLE) patients condition from volunteer 22 (SLE22)	systemic lupus erythematosus (SLE)	whole blood	monocyte	Ana Laura Hernández-Ledesma	2023-01-01	Querétaro	Female	44	Mexico	monocyte
EGAN50000429346	QR106_1	2025-11-23 02:15:53	PRIVATE	SAMEA120587823	SLE moDC - SLE22	9606	Homo sapiens	human	Human monocyte‑derived dendritic cells (moDC) under systemic lupus erythematosus (SLE) patients condition from volunteer 22 (SLE22)	systemic lupus erythematosus (SLE)	whole blood	moDC	Ana Laura Hernández-Ledesma	2023-01-01	Querétaro	Female	44	Mexico	monocyte
EGAN50000429306	QR106_3	2025-11-23 02:15:53	PRIVATE	SAMEA120587824	SLE tolDC - SLE22	9606	Homo sapiens	human	Human tolerogenic dendritic cells (tolDC) under systemic lupus erythematosus (SLE) patients condition from volunteer 22 (SLE22)	systemic lupus erythematosus (SLE)	whole blood	tolDC	Ana Laura Hernández-Ledesma	2023-01-01	Querétaro	Female	44	Mexico	monocyte
EGAN50000429319	QR107_0	2025-11-23 02:15:53	PRIVATE	SAMEA120587825	SLE monocyte - SLE23	9606	Homo sapiens	human	Human monocytes under systemic lupus erythematosus (SLE) patients condition from volunteer 23 (SLE23)	systemic lupus erythematosus (SLE)	whole blood	monocyte	Ana Laura Hernández-Ledesma	2023-02-01	Querétaro	Female	28	Mexico	monocyte
EGAN50000429339	QR107_1	2025-11-23 02:15:53	PRIVATE	SAMEA120587826	SLE moDC - SLE23	9606	Homo sapiens	human	Human monocyte‑derived dendritic cells (moDC) under systemic lupus erythematosus (SLE) patients condition from volunteer 23 (SLE23)	systemic lupus erythematosus (SLE)	whole blood	moDC	Ana Laura Hernández-Ledesma	2023-02-01	Querétaro	Female	28	Mexico	monocyte
EGAN50000429365	QR107_3	2025-11-23 02:15:53	PRIVATE	SAMEA120587827	SLE tolDC - SLE23	9606	Homo sapiens	human	Human tolerogenic dendritic cells (tolDC) under systemic lupus erythematosus (SLE) patients condition from volunteer 23 (SLE23)	systemic lupus erythematosus (SLE)	whole blood	tolDC	Ana Laura Hernández-Ledesma	2023-02-01	Querétaro	Female	28	Mexico	monocyte
EGAN50000429361	QR108_0	2025-11-23 02:15:53	PRIVATE	SAMEA120587828	Ctrl monocyte - Ctrl10	9606	Homo sapiens	human	Human monocytes under control condition from volunteer 10 (Ctrl10)	Healthy	whole blood	monocyte	Ana Laura Hernández-Ledesma	2023-02-01	Querétaro	Female	35	Mexico	monocyte
EGAN50000429314	QR108_1	2025-11-23 02:15:53	PRIVATE	SAMEA120587829	Ctrl moDC - Ctrl10	9606	Homo sapiens	human	Human monocyte‑derived dendritic cells (moDC) under control condition from volunteer 10 (Ctrl10)	Healthy	whole blood	moDC	Ana Laura Hernández-Ledesma	2023-02-01	Querétaro	Female	35	Mexico	monocyte
EGAN50000429345	QR108_3	2025-11-23 02:15:53	PRIVATE	SAMEA120587830	Ctrl tolDC - Ctrl10	9606	Homo sapiens	human	Human tolerogenic dendritic cells under control condition from volunteer 10 (Ctrl10)	Healthy	whole blood	tolDC	Ana Laura Hernández-Ledesma	2023-02-01	Querétaro	Female	35	Mexico	monocyte

## Sheet: Table S3
Table S3: Distribution statistics and normality testing results of continuous clinical variables using the Shapiro–Wilk test. SD: standard deviation, IQR: interquartile range.
Statistic	Age	Time_with_diagnosis	Age_at_diagnosis	Dose_of_treatment
Number of observations	33	23	23	23
Mean	32.4	2025-07-05	2025-09-27	2025-07-04
SD	2025-01-08	2025-07-04	9.0	2025-04-01
Median	34	4	27	5
IQR	13	2025-05-04	16	0
Minimum	19	1	16	2025-05-02
Maximum	47	17	43	8
W_Saphiro-Wilk	94791	84421	91728	74785
p-value_Saphiro-Wilk	1156	214	5827	17

## Sheet: Table S4
Table S4: Clinical information per transcriptomic sample generated in the present study.
sample_ID	Group	GC	Dose	Dose_category	Age	Cell_type	Group_age	Nephritis	Other_tx	Sledai_score	Sledai_group	DA	CCU
QR011_0	Ctrl	No	0	0	25	monocyte	less30	NA	NA	NA	NA	NA	NA
QR011_1	Ctrl	No	0	0	25	moDC	less30	NA	NA	NA	NA	NA	NA
QR011_3	Ctrl	No	0	0	25	tolDC	less30	NA	NA	NA	NA	NA	NA
QR013_0	Ctrl	No	0	0	23	monocyte	less30	NA	NA	NA	NA	NA	NA
QR013_1	Ctrl	No	0	0	23	moDC	less30	NA	NA	NA	NA	NA	NA
QR013_3	Ctrl	No	0	0	23	tolDC	less30	NA	NA	NA	NA	NA	NA
QR014_0	SLE	Si	5	1	32	monocyte	more30	Si	Si	62	With_activity	With_activity	YES
QR014_1	SLE	Si	5	1	32	moDC	more30	Si	Si	62	With_activity	With_activity	YES
QR014_3	SLE	Si	5	1	32	tolDC	more30	Si	Si	62	With_activity	With_activity	YES
QR017_0	SLE	Si	8	1	19	monocyte	less30	No	No	27	With_activity	With_activity	YES
QR017_1	SLE	Si	8	1	19	moDC	less30	No	No	27	With_activity	With_activity	YES
QR017_3	SLE	Si	8	1	19	tolDC	less30	No	No	27	With_activity	With_activity	YES
QR020_0	SLE	No	0	0	42	monocyte	more30	No	Si	1	Without_activity	Without_activity	NO
QR020_1	SLE	No	0	0	42	moDC	more30	No	Si	1	Without_activity	Without_activity	NO
QR020_3	SLE	No	0	0	42	tolDC	more30	No	Si	1	Without_activity	Without_activity	NO
QR021_0	SLE	No	0	0	23	monocyte	less30	No	Si	10	Without_activity	Without_activity	NO
QR021_1	SLE	No	0	0	23	moDC	less30	No	Si	10	Without_activity	Without_activity	NO
QR021_3	SLE	No	0	0	23	tolDC	less30	No	Si	10	Without_activity	Without_activity	NO
QR022_0	Ctrl	No	0	0	36	monocyte	more30	NA	NA	NA	NA	NA	NA
QR022_1	Ctrl	No	0	0	36	moDC	more30	NA	NA	NA	NA	NA	NA
QR022_3	Ctrl	No	0	0	36	tolDC	more30	NA	NA	NA	NA	NA	NA
QR023_0	SLE	Si	5	1	32	monocyte	more30	No	Si	6	With_activity	With_activity	YES
QR023_1	SLE	Si	5	1	32	moDC	more30	No	Si	6	With_activity	With_activity	YES
QR023_3	SLE	Si	5	1	32	tolDC	more30	No	Si	6	With_activity	With_activity	YES
QR024_0	Ctrl	No	0	0	27	monocyte	less30	NA	NA	NA	NA	NA	NA
QR024_1	Ctrl	No	0	0	27	moDC	less30	NA	NA	NA	NA	NA	NA
QR024_3	Ctrl	No	0	0	27	tolDC	less30	NA	NA	NA	NA	NA	NA
QR025_0	SLE	Si	2.5	1	35	monocyte	more30	No	Si	32	With_activity	With_activity	YES
QR025_1	SLE	Si	2.5	1	35	moDC	more30	No	Si	32	With_activity	With_activity	YES
QR025_3	SLE	Si	2.5	1	35	tolDC	more30	No	Si	32	With_activity	With_activity	YES
QR026_0	Ctrl	No	0	0	39	monocyte	more30	NA	NA	NA	NA	NA	NA
QR026_1	Ctrl	No	0	0	39	moDC	more30	NA	NA	NA	NA	NA	NA
QR026_3	Ctrl	No	0	0	39	tolDC	more30	NA	NA	NA	NA	NA	NA
QR028_0	SLE	Si	2.5	1	47	monocyte	more30	Si	Si	0	Without_activity	Without_activity	YES
QR028_1	SLE	Si	2.5	1	47	moDC	more30	Si	Si	0	Without_activity	Without_activity	YES
QR028_3	SLE	Si	2.5	1	47	tolDC	more30	Si	Si	0	Without_activity	Without_activity	YES
QR060_0	SLE	No	0	0	39	monocyte	more30	No	Si	0	Without_activity	Without_activity	NO
QR060_1	SLE	No	0	0	39	moDC	more30	No	Si	0	Without_activity	Without_activity	NO
QR060_3	SLE	No	0	0	39	tolDC	more30	No	Si	0	Without_activity	Without_activity	NO
QR061_0	SLE	Si	3	1	34	monocyte	more30	No	No	19	With_activity	With_activity	YES
QR061_1	SLE	Si	3	1	34	moDC	more30	No	No	19	With_activity	With_activity	YES
QR061_3	SLE	Si	3	1	34	tolDC	more30	No	No	19	With_activity	With_activity	YES
QR062_0	SLE	No	0	0	41	monocyte	more30	No	Si	3	Without_activity	Without_activity	NO
QR062_1	SLE	No	0	0	41	moDC	more30	No	Si	3	Without_activity	Without_activity	NO
QR062_3	SLE	No	0	0	41	tolDC	more30	No	Si	3	Without_activity	Without_activity	NO
QR064_0	SLE	No	0	0	27	monocyte	less30	No	Si	0	Without_activity	Without_activity	NO
QR064_1	SLE	No	0	0	27	moDC	less30	No	Si	0	Without_activity	Without_activity	NO
QR064_3	SLE	No	0	0	27	tolDC	less30	No	Si	0	Without_activity	Without_activity	NO
QR065_0	Ctrl	No	0	0	24	monocyte	less30	NA	NA	NA	NA	NA	NA
QR065_1	Ctrl	No	0	0	24	moDC	less30	NA	NA	NA	NA	NA	NA
QR065_3	Ctrl	No	0	0	24	tolDC	less30	NA	NA	NA	NA	NA	NA
QR077_0	SLE	Si	5	1	42	monocyte	more30	No	No	0	Without_activity	Without_activity	YES
QR077_1	SLE	Si	5	1	42	moDC	more30	No	No	0	Without_activity	Without_activity	YES
QR077_3	SLE	Si	5	1	42	tolDC	more30	No	No	0	Without_activity	Without_activity	YES
QR080_0	Ctrl	No	0	0	35	monocyte	more30	NA	NA	NA	NA	NA	NA
QR080_1	Ctrl	No	0	0	35	moDC	more30	NA	NA	NA	NA	NA	NA
QR080_3	Ctrl	No	0	0	35	tolDC	more30	NA	NA	NA	NA	NA	NA
QR093_0	SLE	Si	5	1	43	monocyte	more30	No	Si	2	Without_activity	Without_activity	YES
QR093_1	SLE	Si	5	1	43	moDC	more30	No	Si	2	Without_activity	Without_activity	YES
QR093_3	SLE	Si	5	1	43	tolDC	more30	No	Si	2	Without_activity	Without_activity	YES
QR094_0	SLE	No	0	0	19	monocyte	less30	No	Si	4	Without_activity	Without_activity	NO
QR094_1	SLE	No	0	0	19	moDC	less30	No	Si	4	Without_activity	Without_activity	NO
QR094_3	SLE	No	0	0	19	tolDC	less30	No	Si	4	Without_activity	Without_activity	NO
QR095_0	SLE	Si	5	1	38	monocyte	more30	No	Si	0	Without_activity	Without_activity	YES
QR095_1	SLE	Si	5	1	38	moDC	more30	No	Si	0	Without_activity	Without_activity	YES
QR095_3	SLE	Si	5	1	38	tolDC	more30	No	Si	0	Without_activity	Without_activity	YES
QR096_0	SLE	Si	5	1	21	monocyte	less30	No	Si	2	Without_activity	Without_activity	YES
QR096_1	SLE	Si	5	1	21	moDC	less30	No	Si	2	Without_activity	Without_activity	YES
QR096_3	SLE	Si	5	1	21	tolDC	less30	No	Si	2	Without_activity	Without_activity	YES
QR097_0	SLE	No	0	0	38	monocyte	more30	No	Si	6	With_activity	With_activity	NO
QR097_1	SLE	No	0	0	38	moDC	more30	No	Si	6	With_activity	With_activity	NO
QR097_3	SLE	No	0	0	38	tolDC	more30	No	Si	6	With_activity	With_activity	NO
QR098_0	Ctrl	No	0	0	27	monocyte	less30	NA	NA	NA	NA	NA	NA
QR098_1	Ctrl	No	0	0	27	moDC	less30	NA	NA	NA	NA	NA	NA
QR098_3	Ctrl	No	0	0	27	tolDC	less30	NA	NA	NA	NA	NA	NA
QR100_0	SLE	No	0	0	33	monocyte	more30	No	No	4	Without_activity	Without_activity	NO
QR100_1	SLE	No	0	0	33	moDC	more30	No	No	4	Without_activity	Without_activity	NO
QR100_3	SLE	No	0	0	33	tolDC	more30	No	No	4	Without_activity	Without_activity	NO
QR102_0	Ctrl	No	0	0	25	monocyte	less30	NA	NA	NA	NA	NA	NA
QR102_1	Ctrl	No	0	0	25	moDC	less30	NA	NA	NA	NA	NA	NA
QR102_3	Ctrl	No	0	0	25	tolDC	less30	NA	NA	NA	NA	NA	NA
QR103_0	SLE	Si	5	1	37	monocyte	more30	No	Si	46	With_activity	With_activity	YES
QR103_1	SLE	Si	5	1	37	moDC	more30	No	Si	46	With_activity	With_activity	YES
QR103_3	SLE	Si	5	1	37	tolDC	more30	No	Si	46	With_activity	With_activity	YES
QR104_0	SLE	Si	5	1	19	monocyte	less30	No	Si	28	With_activity	With_activity	YES
QR104_1	SLE	Si	5	1	19	moDC	less30	No	Si	28	With_activity	With_activity	YES
QR104_3	SLE	Si	5	1	19	tolDC	less30	No	Si	28	With_activity	With_activity	YES
QR105_0	SLE	Si	5	1	34	monocyte	more30	Si	Si	14	With_activity	With_activity	YES
QR105_1	SLE	Si	5	1	34	moDC	more30	Si	Si	14	With_activity	With_activity	YES
QR105_3	SLE	Si	5	1	34	tolDC	more30	Si	Si	14	With_activity	With_activity	YES
QR106_0	SLE	Si	5	1	44	monocyte	more30	No	Si	14	With_activity	With_activity	YES
QR106_1	SLE	Si	5	1	44	moDC	more30	No	Si	14	With_activity	With_activity	YES
QR106_3	SLE	Si	5	1	44	tolDC	more30	No	Si	14	With_activity	With_activity	YES
QR107_0	SLE	No	0	0	28	monocyte	less30	No	Si	0	Without_activity	Without_activity	NO
QR107_1	SLE	No	0	0	28	moDC	less30	No	Si	0	Without_activity	Without_activity	NO
QR107_3	SLE	No	0	0	28	tolDC	less30	No	Si	0	Without_activity	Without_activity	NO
QR108_0	Ctrl	No	0	0	35	monocyte	more30	NA	NA	NA	NA	NA	NA
QR108_1	Ctrl	No	0	0	35	moDC	more30	NA	NA	NA	NA	NA	NA
QR108_3	Ctrl	No	0	0	35	tolDC	more30	NA	NA	NA	NA	NA	NA

## Sheet: Table S5
Table S5: Differential expression results from all comparisons between SLE and control samples. Comparisons were performed within each cell type. The cell type and expression direction per gene is indicated in the "Comparison_direction" column.
gene	baseMean	log2FoldChange	lfcSE	stat	pvalue	padj	Expression	Comparison_direction
IFI27	745.8090434	6.505655706	0.9658169612	6.735909564	1.63e-11	1.14e-07	Up-regulated	SLEvsCtrl_mo_Up-regulated
OTOF	725.5702977	5.089490957	0.8190470662	6.213917571	5.17e-10	1.8e-06	Up-regulated	SLEvsCtrl_mo_Up-regulated
SIGLEC1	8360.445441	3.110930196	0.5216395758	5.963754172	2.47e-09	5.74e-06	Up-regulated	SLEvsCtrl_mo_Up-regulated
USP18	758.4595634	3.123160501	0.5411373038	5.77147515	7.86e-09	1.37e-05	Up-regulated	SLEvsCtrl_mo_Up-regulated
GMPR	403.5612985	1.645094312	0.3014700954	5.456907126	4.84e-08	6.77e-05	Up-regulated	SLEvsCtrl_mo_Up-regulated
IFI44L	6547.050051	2.824219493	0.5508755784	5.126782896	2.95e-07	0.000273	Up-regulated	SLEvsCtrl_mo_Up-regulated
SPATS2L	642.8891236	1.368919215	0.2675809004	5.115907799	3.12e-07	0.000273	Up-regulated	SLEvsCtrl_mo_Up-regulated
IFITM3	11647.98057	1.852570672	0.3637489593	5.092992362	3.52e-07	0.000273	Up-regulated	SLEvsCtrl_mo_Up-regulated
CMPK2	2460.307878	2.019304344	0.3980551794	5.072925685	3.92e-07	0.000274	Up-regulated	SLEvsCtrl_mo_Up-regulated
AGRN	1117.217483	1.496527568	0.3004179222	4.981485646	6.31e-07	0.000401	Up-regulated	SLEvsCtrl_mo_Up-regulated
IFI6	10612.16535	2.0890034	0.4234513726	4.933278139	8.09e-07	0.000471	Up-regulated	SLEvsCtrl_mo_Up-regulated
OAS3	12261.90016	1.691735112	0.3446260772	4.90890047	9.16e-07	0.000492	Up-regulated	SLEvsCtrl_mo_Up-regulated
ISG15	3532.861804	1.976244228	0.405304528	4.87594905	1.08e-06	0.000504	Up-regulated	SLEvsCtrl_mo_Up-regulated
HELZ2	5487.354228	1.140468294	0.2338636836	4.876637009	1.08e-06	0.000504	Up-regulated	SLEvsCtrl_mo_Up-regulated
RSAD2	1322.30774	2.413256932	0.5036386434	4.791643698	1.65e-06	0.000679	Up-regulated	SLEvsCtrl_mo_Up-regulated
LY6E	12504.09431	1.861946572	0.3928996444	4.738987674	2.15e-06	0.000833	Up-regulated	SLEvsCtrl_mo_Up-regulated
IFI44	2952.274458	2.006345204	0.4266878289	4.70213835	2.57e-06	0.000899	Up-regulated	SLEvsCtrl_mo_Up-regulated
SERPING1	1169.155255	1.527531813	0.3311745808	4.612466962	3.98e-06	0.001208113062	Up-regulated	SLEvsCtrl_mo_Up-regulated
KIAA1958	562.3683138	1.082310157	0.2342405394	4.620507449	3.83e-06	0.001208113062	Up-regulated	SLEvsCtrl_mo_Up-regulated
LGALS3BP	2500.714563	2.019383104	0.4470131853	4.517502325	6.26e-06	0.001680575543	Up-regulated	SLEvsCtrl_mo_Up-regulated
OAS2	8241.357768	1.393867642	0.3099153359	4.497575567	6.87e-06	0.001777632183	Up-regulated	SLEvsCtrl_mo_Up-regulated
MX1	7943.238588	1.813335975	0.4065136682	4.460701119	8.17e-06	0.002037338974	Up-regulated	SLEvsCtrl_mo_Up-regulated
XAF1	5626.396829	1.450032317	0.3318377556	4.369702641	1.24e-05	0.002933318373	Up-regulated	SLEvsCtrl_mo_Up-regulated
IFIT3	1919.027735	1.997188852	0.4617184046	4.325556078	1.52e-05	0.00342724637	Up-regulated	SLEvsCtrl_mo_Up-regulated
EPSTI1	3082.070889	1.563848288	0.3623102216	4.316323952	1.59e-05	0.003459207196	Up-regulated	SLEvsCtrl_mo_Up-regulated
MX2	6059.086742	1.26018852	0.2924072753	4.309703029	1.63e-05	0.003459207196	Up-regulated	SLEvsCtrl_mo_Up-regulated
EIF2AK2	1460.601767	1.252528294	0.2967179221	4.221276172	2.43e-05	0.004584680974	Up-regulated	SLEvsCtrl_mo_Up-regulated
OAS1	4378.729701	1.033929533	0.2454568135	4.212266581	2.53e-05	0.004645917018	Up-regulated	SLEvsCtrl_mo_Up-regulated
HERC5	1068.059671	1.629165733	0.3979319649	4.094081091	4.24e-05	0.007589016329	Up-regulated	SLEvsCtrl_mo_Up-regulated
KLHDC7B	600.1998388	1.980659174	0.4869212898	4.067719395	4.75e-05	0.008288035825	Up-regulated	SLEvsCtrl_mo_Up-regulated
IFIT1	975.5807398	2.115971286	0.5263004989	4.020462246	5.81e-05	0.009892706706	Up-regulated	SLEvsCtrl_mo_Up-regulated
DDX60	1190.896777	1.187944289	0.3102504686	3.828984673	0.000129	0.01576357358	Up-regulated	SLEvsCtrl_mo_Up-regulated
HERC6	557.501262	1.078259654	0.2841289027	3.794966453	0.000148	0.01747684185	Up-regulated	SLEvsCtrl_mo_Up-regulated
DEFA1B	1255.992589	2.485968828	0.6644630787	3.741319733	0.000183	0.02095546298	Up-regulated	SLEvsCtrl_mo_Up-regulated
PARP9	3798.08102	1.072414385	0.2897771307	3.700824776	0.000215	0.02344758697	Up-regulated	SLEvsCtrl_mo_Up-regulated
OASL	1255.534722	1.399355396	0.3821994027	3.661322822	0.000251	0.02539346259	Up-regulated	SLEvsCtrl_mo_Up-regulated
PARP14	6450.189159	1.082281737	0.2959732889	3.656687199	0.000255	0.02548753531	Up-regulated	SLEvsCtrl_mo_Up-regulated
IFI27	78.29450316	4.313610928	0.8990717185	4.797849648	1.6e-06	0.003635566407	Up-regulated	SLEvsCtrl_moDC_Up-regulated
GAS6-AS1	17.13390413	1.496308573	0.3090815868	4.841144336	1.29e-06	0.003635566407	Up-regulated	SLEvsCtrl_moDC_Up-regulated
SLC12A8	1396.601984	1.219897117	0.3175931438	3.841068804	0.000122	0.04051401326	Up-regulated	SLEvsCtrl_moDC_Up-regulated
FCGBP	52.37897341	-2.383363297	0.445940042	-5.344582394	9.06e-08	0.000578	Down-regulated	SLEvsCtrl_moDC_Down-regulated
PVRIG	53.21599998	-1.509787016	0.2846197709	-5.304575334	1.13e-07	0.000578	Down-regulated	SLEvsCtrl_moDC_Down-regulated
NBPF20	72.90134422	-1.242544882	0.2593343185	-4.791285973	1.66e-06	0.003635566407	Down-regulated	SLEvsCtrl_moDC_Down-regulated
CD6	147.5298532	-1.883355372	0.414027116	-4.548869626	5.39e-06	0.01033494036	Down-regulated	SLEvsCtrl_moDC_Down-regulated
CD96	70.85569224	-1.954711557	0.4450450435	-4.39216566	1.12e-05	0.01135195091	Down-regulated	SLEvsCtrl_moDC_Down-regulated
SPIB	35.78157234	-1.859190138	0.4242119035	-4.382692054	1.17e-05	0.01135195091	Down-regulated	SLEvsCtrl_moDC_Down-regulated
P2RY8	199.189604	-1.70989869	0.3862322926	-4.427125135	9.55e-06	0.01135195091	Down-regulated	SLEvsCtrl_moDC_Down-regulated
HIP1R	59.11681782	-1.605349446	0.3664555557	-4.380748008	1.18e-05	0.01135195091	Down-regulated	SLEvsCtrl_moDC_Down-regulated
S1PR1	208.273595	-1.214813543	0.2752566707	-4.413384569	1.02e-05	0.01135195091	Down-regulated	SLEvsCtrl_moDC_Down-regulated
SLC22A23	39.83565597	-1.141154946	0.2572668552	-4.435685837	9.18e-06	0.01135195091	Down-regulated	SLEvsCtrl_moDC_Down-regulated
TESPA1	100.2894282	-1.945163647	0.4535604668	-4.28865342	1.8e-05	0.01395844636	Down-regulated	SLEvsCtrl_moDC_Down-regulated
AUTS2	23.71867257	-1.698602637	0.3962991772	-4.286162411	1.82e-05	0.01395844636	Down-regulated	SLEvsCtrl_moDC_Down-regulated
PITPNM2	38.661922	-1.313736758	0.3052998313	-4.303103451	1.68e-05	0.01395844636	Down-regulated	SLEvsCtrl_moDC_Down-regulated
OCIAD2	22.12385816	-1.839055057	0.4311812426	-4.265155521	2e-05	0.01460838324	Down-regulated	SLEvsCtrl_moDC_Down-regulated
CD40LG	12.91388486	-2.373005759	0.5581771161	-4.251349062	2.12e-05	0.01483253695	Down-regulated	SLEvsCtrl_moDC_Down-regulated
GZMM	26.27387008	-2.307389641	0.5490098699	-4.202819963	2.64e-05	0.01689341544	Down-regulated	SLEvsCtrl_moDC_Down-regulated
IL2RB	90.31335354	-2.166606663	0.5155547905	-4.202476057	2.64e-05	0.01689341544	Down-regulated	SLEvsCtrl_moDC_Down-regulated
CFI	26.58503692	-2.347437016	0.5704953262	-4.114734877	3.88e-05	0.02067848746	Down-regulated	SLEvsCtrl_moDC_Down-regulated
SPOCK2	344.5100392	-1.949937809	0.4723910961	-4.127803901	3.66e-05	0.02067848746	Down-regulated	SLEvsCtrl_moDC_Down-regulated
KRT1	23.89709541	-2.219614992	0.543082931	-4.087064544	4.37e-05	0.02236315064	Down-regulated	SLEvsCtrl_moDC_Down-regulated
TLR10	19.80960488	-1.603181941	0.3938377132	-4.070666388	4.69e-05	0.02249745018	Down-regulated	SLEvsCtrl_moDC_Down-regulated
OXCT1	45.23550241	-1.197097299	0.2936202113	-4.077026216	4.56e-05	0.02249745018	Down-regulated	SLEvsCtrl_moDC_Down-regulated
KANK1	15.80478869	-1.159708471	0.2858709426	-4.056755334	4.98e-05	0.02315610335	Down-regulated	SLEvsCtrl_moDC_Down-regulated
APBB1	46.91183564	-1.767210278	0.4378075033	-4.036500664	5.43e-05	0.02446745319	Down-regulated	SLEvsCtrl_moDC_Down-regulated
TMEM204	29.67723913	-1.949932627	0.4871496514	-4.002738421	6.26e-05	0.02530409959	Down-regulated	SLEvsCtrl_moDC_Down-regulated
CD5	122.7511932	-1.58186271	0.395819846	-3.996420913	6.43e-05	0.02532225651	Down-regulated	SLEvsCtrl_moDC_Down-regulated
NLRC3	78.31382042	-1.350388273	0.3388297312	-3.985447996	6.74e-05	0.02585847288	Down-regulated	SLEvsCtrl_moDC_Down-regulated
CD28	70.23019006	-1.177117366	0.2974053139	-3.957956738	7.56e-05	0.02831442931	Down-regulated	SLEvsCtrl_moDC_Down-regulated
GFI1	99.09427594	-1.459501771	0.3719227155	-3.924207127	8.7e-05	0.03181672267	Down-regulated	SLEvsCtrl_moDC_Down-regulated
ZAP70	89.27074631	-1.742324101	0.4455291222	-3.910685102	9.2e-05	0.03286922906	Down-regulated	SLEvsCtrl_moDC_Down-regulated
AXIN2	12.82001967	-1.537262365	0.3960604344	-3.881383324	0.000104	0.03555021303	Down-regulated	SLEvsCtrl_moDC_Down-regulated
DOCK9	52.93297901	-1.54003109	0.4018633689	-3.832225599	0.000127	0.040628609	Down-regulated	SLEvsCtrl_moDC_Down-regulated
CARD11	128.0298111	-1.503250601	0.3950988909	-3.80474518	0.000142	0.04425396051	Down-regulated	SLEvsCtrl_moDC_Down-regulated
SETBP1	50.04241173	-1.075864274	0.2830439398	-3.801050376	0.000144	0.04425396051	Down-regulated	SLEvsCtrl_moDC_Down-regulated
LBH	230.5782265	-1.569925833	0.4140602651	-3.791539457	0.00015	0.04508223692	Down-regulated	SLEvsCtrl_moDC_Down-regulated
HIVEP2	116.0775259	-1.325455489	0.3518418328	-3.767191292	0.000165	0.04783690973	Down-regulated	SLEvsCtrl_moDC_Down-regulated
ST8SIA6	31.95855151	-1.319541234	0.3500196058	-3.769906634	0.000163	0.04783690973	Down-regulated	SLEvsCtrl_moDC_Down-regulated
ABCA1	1983.157499	1.596944343	0.3074820404	5.193618271	2.06e-07	0.000679	Up-regulated	SLEvsCtrl_tolDC_Up-regulated
ABCG1	407.8376826	2.314214412	0.5429127	4.262590307	2.02e-05	0.01662348574	Up-regulated	SLEvsCtrl_tolDC_Up-regulated
IFI27	177.1957924	3.382191552	0.8430124534	4.012030354	6.02e-05	0.03445093849	Up-regulated	SLEvsCtrl_tolDC_Up-regulated
SNHG19	16.37071022	-1.236982453	0.2412557844	-5.12726547	2.94e-07	0.000774	Down-regulated	SLEvsCtrl_tolDC_Down-regulated
CENPM	26.0996164	-1.633359593	0.3544424909	-4.608249957	4.06e-06	0.005938582119	Down-regulated	SLEvsCtrl_tolDC_Down-regulated
ACAT2	647.1179946	-1.055657283	0.2278048473	-4.634042232	3.59e-06	0.005938582119	Down-regulated	SLEvsCtrl_tolDC_Down-regulated
NBPF20	78.80952615	-1.145379788	0.2652056698	-4.318835975	1.57e-05	0.01626308189	Down-regulated	SLEvsCtrl_tolDC_Down-regulated
GAS5	189.2690208	-1.06174266	0.24746678	-4.290445208	1.78e-05	0.01662348574	Down-regulated	SLEvsCtrl_tolDC_Down-regulated
SNHG5	382.2884071	-1.149758695	0.2710289605	-4.242198667	2.21e-05	0.01713697214	Down-regulated	SLEvsCtrl_tolDC_Down-regulated
ZDHHC11	24.17792687	-1.013045392	0.241565627	-4.193665317	2.74e-05	0.02007079751	Down-regulated	SLEvsCtrl_tolDC_Down-regulated
CDCA5	50.62450856	-1.466671582	0.3536486771	-4.147255956	3.36e-05	0.0233094743	Down-regulated	SLEvsCtrl_tolDC_Down-regulated
MSMO1	1308.840779	-1.227752353	0.3074376188	-3.993500724	6.51e-05	0.03570460123	Down-regulated	SLEvsCtrl_tolDC_Down-regulated
SMPD3	54.25522043	-1.512178479	0.3816785219	-3.96191662	7.44e-05	0.03605589135	Down-regulated	SLEvsCtrl_tolDC_Down-regulated
ZBED2	25.78197395	-2.641461502	0.6888213072	-3.834755799	0.000126	0.04726628639	Down-regulated	SLEvsCtrl_tolDC_Down-regulated
KIF17	34.23934538	-1.388100631	0.3609495082	-3.845691986	0.00012	0.04726628639	Down-regulated	SLEvsCtrl_tolDC_Down-regulated

## Sheet: Table S6
Table S6: Established SLE transcriptional signatures compiled from the literature.
Gene_name	Associated pathways	Reference	Link
IFI44L	Interferon stimulated genes	Shen et al., 2022	https://www.frontiersin.org/journals/immunology/articles/10.3389/fimmu.2022.962393/full
FFAR2	Interferon stimulated genes	Shen et al., 2022	https://www.frontiersin.org/journals/immunology/articles/10.3389/fimmu.2022.962393/full
NRIR	Interferon stimulated genes	Shen et al., 2022	https://www.frontiersin.org/journals/immunology/articles/10.3389/fimmu.2022.962393/full
RSAD2	Interferon stimulated genes	Shen et al., 2022	https://www.frontiersin.org/journals/immunology/articles/10.3389/fimmu.2022.962393/full
USP18	Interferon stimulated genes	Shen et al., 2022	https://www.frontiersin.org/journals/immunology/articles/10.3389/fimmu.2022.962393/full
IFIT3	Interferon stimulated genes	Shen et al., 2022	https://www.frontiersin.org/journals/immunology/articles/10.3389/fimmu.2022.962393/full
CMPK2	Interferon stimulated genes	Shen et al., 2022	https://www.frontiersin.org/journals/immunology/articles/10.3389/fimmu.2022.962393/full
ISG15	Interferon stimulated genes	Shen et al., 2022	https://www.frontiersin.org/journals/immunology/articles/10.3389/fimmu.2022.962393/full
IFI6	Interferon stimulated genes	Shen et al., 2022	https://www.frontiersin.org/journals/immunology/articles/10.3389/fimmu.2022.962393/full
IFI27	Interferon stimulated genes	Bing et al, 2016, PLOS ONE	https://journals.plos.org/plosone/article?id=10.1371/journal.pone.0156234
IFIT1	Interferon stimulated genes	Shen et al., 2022	https://www.frontiersin.org/journals/immunology/articles/10.3389/fimmu.2022.962393/full
NCF1	Defects in apoptosis, autophagy, DNA repair, lysosome function	Deng and Tsao, 2017	https://pubmed.ncbi.nlm.nih.gov/28983873/
NCF2	Defects in apoptosis, autophagy, DNA repair, lysosome function	Deng and Tsao, 2017	https://pubmed.ncbi.nlm.nih.gov/28983873/
ATG5	Defects in apoptosis, autophagy, DNA repair, lysosome function	Deng and Tsao, 2017	https://pubmed.ncbi.nlm.nih.gov/28983873/
HIP1	Defects in apoptosis, autophagy, DNA repair, lysosome function	Deng and Tsao, 2017	https://pubmed.ncbi.nlm.nih.gov/28983873/
CDKN1B	Defects in apoptosis, autophagy, DNA repair, lysosome function	Deng and Tsao, 2017	https://pubmed.ncbi.nlm.nih.gov/28983873/
CLEC16A	Defects in apoptosis, autophagy, DNA repair, lysosome function	Deng and Tsao, 2017	https://pubmed.ncbi.nlm.nih.gov/28983873/
DRAM1	Defects in apoptosis, autophagy, DNA repair, lysosome function	Deng and Tsao, 2017	https://pubmed.ncbi.nlm.nih.gov/28983873/
ATG16L2	Defects in apoptosis, autophagy, DNA repair, lysosome function	Deng and Tsao, 2017	https://pubmed.ncbi.nlm.nih.gov/28983873/
SMG7	Defects in apoptosis, autophagy, DNA repair, lysosome function	Deng and Tsao, 2017	https://pubmed.ncbi.nlm.nih.gov/28983873/
RAD51B	Defects in apoptosis, autophagy, DNA repair, lysosome function	Deng and Tsao, 2017	https://pubmed.ncbi.nlm.nih.gov/28983873/
TERT	Defects in apoptosis, autophagy, DNA repair, lysosome function	Deng and Tsao, 2017	https://pubmed.ncbi.nlm.nih.gov/28983873/
LYST	Defects in apoptosis, autophagy, DNA repair, lysosome function	Deng and Tsao, 2017	https://pubmed.ncbi.nlm.nih.gov/28983873/
CTSB	Defects in apoptosis, autophagy, DNA repair, lysosome function	Deng and Tsao, 2017	https://pubmed.ncbi.nlm.nih.gov/28983873/
GALC	Defects in apoptosis, autophagy, DNA repair, lysosome function	Deng and Tsao, 2017	https://pubmed.ncbi.nlm.nih.gov/28983873/
FCGRA	Clearance defects	Deng and Tsao, 2017	https://pubmed.ncbi.nlm.nih.gov/28983873/
ITGAM	Clearance defects	Deng and Tsao, 2017	https://pubmed.ncbi.nlm.nih.gov/28983873/
IFIH1	TLR or IFN-I signaling	Deng and Tsao, 2017	https://pubmed.ncbi.nlm.nih.gov/28983873/
MIR146A	TLR or IFN-I signaling	Deng and Tsao, 2017	https://pubmed.ncbi.nlm.nih.gov/28983873/
IRF5	TLR or IFN-I signaling	Deng and Tsao, 2017	https://pubmed.ncbi.nlm.nih.gov/28983873/
IRF7	TLR or IFN-I signaling	Deng and Tsao, 2017	https://pubmed.ncbi.nlm.nih.gov/28983873/
IRF8	TLR or IFN-I signaling	Deng and Tsao, 2017	https://pubmed.ncbi.nlm.nih.gov/28983873/
JAK2	TLR or IFN-I signaling	Deng and Tsao, 2017	https://pubmed.ncbi.nlm.nih.gov/28983873/
TYK2	TLR or IFN-I signaling	Deng and Tsao, 2017	https://pubmed.ncbi.nlm.nih.gov/28983873/
TLR7	TLR or IFN-I signaling	Deng and Tsao, 2017	https://pubmed.ncbi.nlm.nih.gov/28983873/
RNASEH2C	TLR or IFN-I signaling	Deng and Tsao, 2017	https://pubmed.ncbi.nlm.nih.gov/28983873/
SLC15A4	TLR or IFN-I signaling	Deng and Tsao, 2017	https://pubmed.ncbi.nlm.nih.gov/28983873/
IRAK1	TLR or IFN-I signaling	Deng and Tsao, 2017	https://pubmed.ncbi.nlm.nih.gov/28983873/
TNFAIP3	Proinflammation NFkB signaling	Deng and Tsao, 2017	https://pubmed.ncbi.nlm.nih.gov/28983873/
TNIP1	Proinflammation NFkB signaling	Deng and Tsao, 2017	https://pubmed.ncbi.nlm.nih.gov/28983873/
PRKCB	Proinflammation NFkB signaling	Deng and Tsao, 2017	https://pubmed.ncbi.nlm.nih.gov/28983873/
UBE2L3	Proinflammation NFkB signaling	Deng and Tsao, 2017	https://pubmed.ncbi.nlm.nih.gov/28983873/
NFKBIA	Proinflammation NFkB signaling	Deng and Tsao, 2017	https://pubmed.ncbi.nlm.nih.gov/28983873/
HLA Class II	Immune cell signaling/migration	Deng and Tsao, 2017	https://pubmed.ncbi.nlm.nih.gov/28983873/
HLA Class III	Immune cell signaling/migration	Deng and Tsao, 2017	https://pubmed.ncbi.nlm.nih.gov/28983873/
STAT4	Immune cell signaling/migration	Deng and Tsao, 2017	https://pubmed.ncbi.nlm.nih.gov/28983873/
TNFSF4	Immune cell signaling/migration	Deng and Tsao, 2017	https://pubmed.ncbi.nlm.nih.gov/28983873/
BANK1	Immune cell signaling/migration	Deng and Tsao, 2017	https://pubmed.ncbi.nlm.nih.gov/28983873/
BLK	Immune cell signaling/migration	Deng and Tsao, 2017	https://pubmed.ncbi.nlm.nih.gov/28983873/
IL12A	Immune cell signaling/migration	Deng and Tsao, 2017	https://pubmed.ncbi.nlm.nih.gov/28983873/
TCF7	Immune cell signaling/migration	Deng and Tsao, 2017	https://pubmed.ncbi.nlm.nih.gov/28983873/
CD44	Immune cell signaling/migration	Deng and Tsao, 2017	https://pubmed.ncbi.nlm.nih.gov/28983873/
ZFP90	Immune cell signaling/migration	Deng and Tsao, 2017	https://pubmed.ncbi.nlm.nih.gov/28983873/
CD226	Immune cell signaling/migration	Deng and Tsao, 2017	https://pubmed.ncbi.nlm.nih.gov/28983873/
PRDM1	Immune cell signaling/migration	Deng and Tsao, 2017	https://pubmed.ncbi.nlm.nih.gov/28983873/
ARID5B	Immune cell signaling/migration	Deng and Tsao, 2017	https://pubmed.ncbi.nlm.nih.gov/28983873/
CIITA/SOCS1	Immune cell signaling/migration	Deng and Tsao, 2017	https://pubmed.ncbi.nlm.nih.gov/28983873/
PTPN22	Immune cell signaling/migration	Deng and Tsao, 2017	https://pubmed.ncbi.nlm.nih.gov/28983873/
PRPRC	Immune cell signaling/migration	Deng and Tsao, 2017	https://pubmed.ncbi.nlm.nih.gov/28983873/
AFF1	Immune cell signaling/migration	Deng and Tsao, 2017	https://pubmed.ncbi.nlm.nih.gov/28983873/
RASGRP3	Immune cell signaling/migration	Deng and Tsao, 2017	https://pubmed.ncbi.nlm.nih.gov/28983873/
IKZ1	Immune cell signaling/migration	Deng and Tsao, 2017	https://pubmed.ncbi.nlm.nih.gov/28983873/
IKZ3	Immune cell signaling/migration	Deng and Tsao, 2017	https://pubmed.ncbi.nlm.nih.gov/28983873/
BACH2	Immune cell signaling/migration	Deng and Tsao, 2017	https://pubmed.ncbi.nlm.nih.gov/28983873/
ETS1	Immune cell signaling/migration	Deng and Tsao, 2017	https://pubmed.ncbi.nlm.nih.gov/28983873/
ELF1	Immune cell signaling/migration	Deng and Tsao, 2017	https://pubmed.ncbi.nlm.nih.gov/28983873/
SPRED2	Immune cell signaling/migration	Deng and Tsao, 2017	https://pubmed.ncbi.nlm.nih.gov/28983873/
LBH	Immune cell signaling/migration	Deng and Tsao, 2017	https://pubmed.ncbi.nlm.nih.gov/28983873/
LPP	Immune cell signaling/migration	Deng and Tsao, 2017	https://pubmed.ncbi.nlm.nih.gov/28983873/
CD80	Immune cell signaling/migration	Deng and Tsao, 2017	https://pubmed.ncbi.nlm.nih.gov/28983873/
PXK	Immune cell signaling/migration	Deng and Tsao, 2017	https://pubmed.ncbi.nlm.nih.gov/28983873/
LYN	Immune cell signaling/migration	Deng and Tsao, 2017	https://pubmed.ncbi.nlm.nih.gov/28983873/
CSK	Immune cell signaling/migration	Deng and Tsao, 2017	https://pubmed.ncbi.nlm.nih.gov/28983873/
IL10	Immune cell signaling/migration	Deng and Tsao, 2017	https://pubmed.ncbi.nlm.nih.gov/28983873/
CD40	Immune cell signaling/migration	Deng and Tsao, 2017	https://pubmed.ncbi.nlm.nih.gov/28983873/
CXCR5	Immune cell signaling/migration	Deng and Tsao, 2017	https://pubmed.ncbi.nlm.nih.gov/28983873/
TNFSF13B	Immune cell signaling/migration	Deng and Tsao, 2017	https://pubmed.ncbi.nlm.nih.gov/28983873/
CCL22	Immune cell signaling/migration	Deng and Tsao, 2017	https://pubmed.ncbi.nlm.nih.gov/28983873/
GRB2	Immune cell signaling/migration	Deng and Tsao, 2017	https://pubmed.ncbi.nlm.nih.gov/28983873/
DEF6	Immune cell signaling/migration	Deng and Tsao, 2017	https://pubmed.ncbi.nlm.nih.gov/28983873/
IL12B	Immune cell signaling/migration	Deng and Tsao, 2017	https://pubmed.ncbi.nlm.nih.gov/28983873/
SH2B3	Immune cell signaling/migration	Deng and Tsao, 2017	https://pubmed.ncbi.nlm.nih.gov/28983873/
IKZF2	Immune cell signaling/migration	Deng and Tsao, 2017	https://pubmed.ncbi.nlm.nih.gov/28983873/
PLAT	Immune cell signaling/migration	Deng and Tsao, 2017	https://pubmed.ncbi.nlm.nih.gov/28983873/
RASGRP1	Immune cell signaling/migration	Deng and Tsao, 2017	https://pubmed.ncbi.nlm.nih.gov/28983873/
ITPR3	Immune cell signaling/migration	Deng and Tsao, 2017	https://pubmed.ncbi.nlm.nih.gov/28983873/
DGKQ	Immune cell signaling/migration	Deng and Tsao, 2017	https://pubmed.ncbi.nlm.nih.gov/28983873/
IFNLR1	Immune cell signaling/migration	Deng and Tsao, 2017	https://pubmed.ncbi.nlm.nih.gov/28983873/
NMNAT2	Unknown immune function	Deng and Tsao, 2017	https://pubmed.ncbi.nlm.nih.gov/28983873/
TET3	Unknown immune function	Deng and Tsao, 2017	https://pubmed.ncbi.nlm.nih.gov/28983873/
TMEM39A	Unknown immune function	Deng and Tsao, 2017	https://pubmed.ncbi.nlm.nih.gov/28983873/
UHRF1BP1	Unknown immune function	Deng and Tsao, 2017	https://pubmed.ncbi.nlm.nih.gov/28983873/
ATXN1	Unknown immune function	Deng and Tsao, 2017	https://pubmed.ncbi.nlm.nih.gov/28983873/
JAZF1	Unknown immune function	Deng and Tsao, 2017	https://pubmed.ncbi.nlm.nih.gov/28983873/
WDFY4	Unknown immune function	Deng and Tsao, 2017	https://pubmed.ncbi.nlm.nih.gov/28983873/
EDEM3	Unknown immune function	Deng and Tsao, 2017	https://pubmed.ncbi.nlm.nih.gov/28983873/
ABHD6	Unknown immune function	Deng and Tsao, 2017	https://pubmed.ncbi.nlm.nih.gov/28983873/
MYNN	Unknown immune function	Deng and Tsao, 2017	https://pubmed.ncbi.nlm.nih.gov/28983873/
ANKS1A	Unknown immune function	Deng and Tsao, 2017	https://pubmed.ncbi.nlm.nih.gov/28983873/
CARMIL1	Unknown immune function	Deng and Tsao, 2017	https://pubmed.ncbi.nlm.nih.gov/28983873/
SLC17A4	Unknown immune function	Deng and Tsao, 2017	https://pubmed.ncbi.nlm.nih.gov/28983873/
XKR6	Unknown immune function	Deng and Tsao, 2017	https://pubmed.ncbi.nlm.nih.gov/28983873/
RPEL1	Unknown immune function	Deng and Tsao, 2017	https://pubmed.ncbi.nlm.nih.gov/28983873/
PCNX3	Unknown immune function	Deng and Tsao, 2017	https://pubmed.ncbi.nlm.nih.gov/28983873/
OLIG3/LOC100130476	Unknown immune function	Deng and Tsao, 2017	https://pubmed.ncbi.nlm.nih.gov/28983873/
PKIA/ZC2HC1A	Unknown immune function	Deng and Tsao, 2017	https://pubmed.ncbi.nlm.nih.gov/28983873/
DHCR7/NADSYN1	Unknown immune function	Deng and Tsao, 2017	https://pubmed.ncbi.nlm.nih.gov/28983873/
PHLDB1	Unknown immune function	Deng and Tsao, 2017	https://pubmed.ncbi.nlm.nih.gov/28983873/
DDX6/TREH	Unknown immune function	Deng and Tsao, 2017	https://pubmed.ncbi.nlm.nih.gov/28983873/
GPR19/CREBL2	Unknown immune function	Deng and Tsao, 2017	https://pubmed.ncbi.nlm.nih.gov/28983873/
PLD2	Unknown immune function	Deng and Tsao, 2017	https://pubmed.ncbi.nlm.nih.gov/28983873/
NBDY	Unknown immune function	Deng and Tsao, 2017	https://pubmed.ncbi.nlm.nih.gov/28983873/
PRICKLE1	Unknown immune function	Deng and Tsao, 2017	https://pubmed.ncbi.nlm.nih.gov/28983873/
FAM98B	Unknown immune function	Deng and Tsao, 2017	https://pubmed.ncbi.nlm.nih.gov/28983873/
SIGLEC6	Unknown immune function	Deng and Tsao, 2017	https://pubmed.ncbi.nlm.nih.gov/28983873/
SYNGR1	Unknown immune function	Deng and Tsao, 2017	https://pubmed.ncbi.nlm.nih.gov/28983873/
CXorf21	Unknown immune function	Deng and Tsao, 2017	https://pubmed.ncbi.nlm.nih.gov/28983873/
PRPS2	Unknown immune function	Deng and Tsao, 2017	https://pubmed.ncbi.nlm.nih.gov/28983873/
FAM86B3P/PRAG1/CLDN23/MFHAS1	Unknown immune function	Deng and Tsao, 2017	https://pubmed.ncbi.nlm.nih.gov/28983873/
IL23R	Loci associated with SLE trait	Ortiz-Fernández et al 2023	https://pubmed.ncbi.nlm.nih.gov/35749015/
IL12RB2	Loci associated with SLE trait	Ortiz-Fernández et al 2023	https://pubmed.ncbi.nlm.nih.gov/35749015/
PHTF1	Loci associated with SLE trait	Ortiz-Fernández et al 2023	https://pubmed.ncbi.nlm.nih.gov/35749015/
RSBN1	Loci associated with SLE trait	Ortiz-Fernández et al 2023	https://pubmed.ncbi.nlm.nih.gov/35749015/
FCGR2A	Loci associated with SLE trait	Ortiz-Fernández et al 2023	https://pubmed.ncbi.nlm.nih.gov/35749015/
TNFSF4	Loci associated with SLE trait	Ortiz-Fernández et al 2023	https://pubmed.ncbi.nlm.nih.gov/35749015/
NCF2	Loci associated with SLE trait	Ortiz-Fernández et al 2023	https://pubmed.ncbi.nlm.nih.gov/35749015/
SRGAP2	Loci associated with SLE trait	Ortiz-Fernández et al 2023	https://pubmed.ncbi.nlm.nih.gov/35749015/
IKBKE	Loci associated with SLE trait	Ortiz-Fernández et al 2023	https://pubmed.ncbi.nlm.nih.gov/35749015/
IL19	Loci associated with SLE trait	Ortiz-Fernández et al 2023	https://pubmed.ncbi.nlm.nih.gov/35749015/
SMYD3	Loci associated with SLE trait	Ortiz-Fernández et al 2023	https://pubmed.ncbi.nlm.nih.gov/35749015/
RASGRP3	Loci associated with SLE trait	Ortiz-Fernández et al 2023	https://pubmed.ncbi.nlm.nih.gov/35749015/
PAPOLG	Loci associated with SLE trait	Ortiz-Fernández et al 2023	https://pubmed.ncbi.nlm.nih.gov/35749015/
LINC01185	Loci associated with SLE trait	Ortiz-Fernández et al 2023	https://pubmed.ncbi.nlm.nih.gov/35749015/
DGUOK	Loci associated with SLE trait	Ortiz-Fernández et al 2023	https://pubmed.ncbi.nlm.nih.gov/35749015/
FAP	Loci associated with SLE trait	Ortiz-Fernández et al 2023	https://pubmed.ncbi.nlm.nih.gov/35749015/
DNASE1L3	Loci associated with SLE trait	Ortiz-Fernández et al 2023	https://pubmed.ncbi.nlm.nih.gov/35749015/
PDHB	Loci associated with SLE trait	Ortiz-Fernández et al 2023	https://pubmed.ncbi.nlm.nih.gov/35749015/
TIMMDC1	Loci associated with SLE trait	Ortiz-Fernández et al 2023	https://pubmed.ncbi.nlm.nih.gov/35749015/
IL12A-AS1	Loci associated with SLE trait	Ortiz-Fernández et al 2023	https://pubmed.ncbi.nlm.nih.gov/35749015/
ARL 14.00	Loci associated with SLE trait	Ortiz-Fernández et al 2023	https://pubmed.ncbi.nlm.nih.gov/35749015/
SLC26A1	Loci associated with SLE trait	Ortiz-Fernández et al 2023	https://pubmed.ncbi.nlm.nih.gov/35749015/
GPR78	Loci associated with SLE trait	Ortiz-Fernández et al 2023	https://pubmed.ncbi.nlm.nih.gov/35749015/
KIT	Loci associated with SLE trait	Ortiz-Fernández et al 2023	https://pubmed.ncbi.nlm.nih.gov/35749015/
IL2	Loci associated with SLE trait	Ortiz-Fernández et al 2023	https://pubmed.ncbi.nlm.nih.gov/35749015/
IL21	Loci associated with SLE trait	Ortiz-Fernández et al 2023	https://pubmed.ncbi.nlm.nih.gov/35749015/
IL21-AS1	Loci associated with SLE trait	Ortiz-Fernández et al 2023	https://pubmed.ncbi.nlm.nih.gov/35749015/
TENM3	Loci associated with SLE trait	Ortiz-Fernández et al 2023	https://pubmed.ncbi.nlm.nih.gov/35749015/
TRAPPC11	Loci associated with SLE trait	Ortiz-Fernández et al 2023	https://pubmed.ncbi.nlm.nih.gov/35749015/
ST8SIA4	Loci associated with SLE trait	Ortiz-Fernández et al 2023	https://pubmed.ncbi.nlm.nih.gov/35749015/
RN7SKP62	Loci associated with SLE trait	Ortiz-Fernández et al 2023	https://pubmed.ncbi.nlm.nih.gov/35749015/
PTTG1	Loci associated with SLE trait	Ortiz-Fernández et al 2023	https://pubmed.ncbi.nlm.nih.gov/35749015/
LOC285628	Loci associated with SLE trait	Ortiz-Fernández et al 2023	https://pubmed.ncbi.nlm.nih.gov/35749015/
LRRC16A	Loci associated with SLE trait	Ortiz-Fernández et al 2023	https://pubmed.ncbi.nlm.nih.gov/35749015/
SLC17A3	Loci associated with SLE trait	Ortiz-Fernández et al 2023	https://pubmed.ncbi.nlm.nih.gov/35749015/
SLC17A2	Loci associated with SLE trait	Ortiz-Fernández et al 2023	https://pubmed.ncbi.nlm.nih.gov/35749015/
ZNF184	Loci associated with SLE trait	Ortiz-Fernández et al 2023	https://pubmed.ncbi.nlm.nih.gov/35749015/
LINC01012	Loci associated with SLE trait	Ortiz-Fernández et al 2023	https://pubmed.ncbi.nlm.nih.gov/35749015/
MHC region	Loci associated with SLE trait	Ortiz-Fernández et al 2023	https://pubmed.ncbi.nlm.nih.gov/35749015/
TCP11	Loci associated with SLE trait	Ortiz-Fernández et al 2023	https://pubmed.ncbi.nlm.nih.gov/35749015/
ATG5	Loci associated with SLE trait	Ortiz-Fernández et al 2023	https://pubmed.ncbi.nlm.nih.gov/35749015/
LIMK1	Loci associated with SLE trait	Ortiz-Fernández et al 2023	https://pubmed.ncbi.nlm.nih.gov/35749015/
EIF4H	Loci associated with SLE trait	Ortiz-Fernández et al 2023	https://pubmed.ncbi.nlm.nih.gov/35749015/
GTF2IRD1	Loci associated with SLE trait	Ortiz-Fernández et al 2023	https://pubmed.ncbi.nlm.nih.gov/35749015/
TNPO3	Loci associated with SLE trait	Ortiz-Fernández et al 2023	https://pubmed.ncbi.nlm.nih.gov/35749015/
TPI1P2	Loci associated with SLE trait	Ortiz-Fernández et al 2023	https://pubmed.ncbi.nlm.nih.gov/35749015/
PRAG1	Loci associated with SLE trait	Ortiz-Fernández et al 2023	https://pubmed.ncbi.nlm.nih.gov/35749015/
FAM86B3P	Loci associated with SLE trait	Ortiz-Fernández et al 2023	https://pubmed.ncbi.nlm.nih.gov/35749015/
FAM167A	Loci associated with SLE trait	Ortiz-Fernández et al 2023	https://pubmed.ncbi.nlm.nih.gov/35749015/
RPS20	Loci associated with SLE trait	Ortiz-Fernández et al 2023	https://pubmed.ncbi.nlm.nih.gov/35749015/
PKIA	Loci associated with SLE trait	Ortiz-Fernández et al 2023	https://pubmed.ncbi.nlm.nih.gov/35749015/
ZC2HC1A	Loci associated with SLE trait	Ortiz-Fernández et al 2023	https://pubmed.ncbi.nlm.nih.gov/35749015/
LRRC18	Loci associated with SLE trait	Ortiz-Fernández et al 2023	https://pubmed.ncbi.nlm.nih.gov/35749015/
PRKG1	Loci associated with SLE trait	Ortiz-Fernández et al 2023	https://pubmed.ncbi.nlm.nih.gov/35749015/
ZNF365	Loci associated with SLE trait	Ortiz-Fernández et al 2023	https://pubmed.ncbi.nlm.nih.gov/35749015/
ADO	Loci associated with SLE trait	Ortiz-Fernández et al 2023	https://pubmed.ncbi.nlm.nih.gov/35749015/
ST13P13	Loci associated with SLE trait	Ortiz-Fernández et al 2023	https://pubmed.ncbi.nlm.nih.gov/35749015/
MIR210HG	Loci associated with SLE trait	Ortiz-Fernández et al 2023	https://pubmed.ncbi.nlm.nih.gov/35749015/
PHRF1	Loci associated with SLE trait	Ortiz-Fernández et al 2023	https://pubmed.ncbi.nlm.nih.gov/35749015/
PDHX	Loci associated with SLE trait	Ortiz-Fernández et al 2023	https://pubmed.ncbi.nlm.nih.gov/35749015/
CD44	Loci associated with SLE trait	Ortiz-Fernández et al 2023	https://pubmed.ncbi.nlm.nih.gov/35749015/
AP5B1	Loci associated with SLE trait	Ortiz-Fernández et al 2023	https://pubmed.ncbi.nlm.nih.gov/35749015/
NADSYN1	Loci associated with SLE trait	Ortiz-Fernández et al 2023	https://pubmed.ncbi.nlm.nih.gov/35749015/
FCHSD2	Loci associated with SLE trait	Ortiz-Fernández et al 2023	https://pubmed.ncbi.nlm.nih.gov/35749015/
TREH	Loci associated with SLE trait	Ortiz-Fernández et al 2023	https://pubmed.ncbi.nlm.nih.gov/35749015/
DDX6	Loci associated with SLE trait	Ortiz-Fernández et al 2023	https://pubmed.ncbi.nlm.nih.gov/35749015/
FLI1	Loci associated with SLE trait	Ortiz-Fernández et al 2023	https://pubmed.ncbi.nlm.nih.gov/35749015/
CREBL2	Loci associated with SLE trait	Ortiz-Fernández et al 2023	https://pubmed.ncbi.nlm.nih.gov/35749015/
GRP19	Loci associated with SLE trait	Ortiz-Fernández et al 2023	https://pubmed.ncbi.nlm.nih.gov/35749015/
ATXN2	Loci associated with SLE trait	Ortiz-Fernández et al 2023	https://pubmed.ncbi.nlm.nih.gov/35749015/
PRPN11	Loci associated with SLE trait	Ortiz-Fernández et al 2023	https://pubmed.ncbi.nlm.nih.gov/35749015/
GLT1D1	Loci associated with SLE trait	Ortiz-Fernández et al 2023	https://pubmed.ncbi.nlm.nih.gov/35749015/
COG6	Loci associated with SLE trait	Ortiz-Fernández et al 2023	https://pubmed.ncbi.nlm.nih.gov/35749015/
SCAMP5	Loci associated with SLE trait	Ortiz-Fernández et al 2023	https://pubmed.ncbi.nlm.nih.gov/35749015/
PRR14	Loci associated with SLE trait	Ortiz-Fernández et al 2023	https://pubmed.ncbi.nlm.nih.gov/35749015/
ITGAX	Loci associated with SLE trait	Ortiz-Fernández et al 2023	https://pubmed.ncbi.nlm.nih.gov/35749015/
ERBB2	Loci associated with SLE trait	Ortiz-Fernández et al 2023	https://pubmed.ncbi.nlm.nih.gov/35749015/
MIEN1	Loci associated with SLE trait	Ortiz-Fernández et al 2023	https://pubmed.ncbi.nlm.nih.gov/35749015/
IKZF3	Loci associated with SLE trait	Ortiz-Fernández et al 2023	https://pubmed.ncbi.nlm.nih.gov/35749015/
ARHGAP27	Loci associated with SLE trait	Ortiz-Fernández et al 2023	https://pubmed.ncbi.nlm.nih.gov/35749015/
SLC25A19	Loci associated with SLE trait	Ortiz-Fernández et al 2023	https://pubmed.ncbi.nlm.nih.gov/35749015/
ICAM3	Loci associated with SLE trait	Ortiz-Fernández et al 2023	https://pubmed.ncbi.nlm.nih.gov/35749015/
LRRC25	Loci associated with SLE trait	Ortiz-Fernández et al 2023	https://pubmed.ncbi.nlm.nih.gov/35749015/
SSBP4	Loci associated with SLE trait	Ortiz-Fernández et al 2023	https://pubmed.ncbi.nlm.nih.gov/35749015/
PRR12	Loci associated with SLE trait	Ortiz-Fernández et al 2023	https://pubmed.ncbi.nlm.nih.gov/35749015/
TMEM86B	Loci associated with SLE trait	Ortiz-Fernández et al 2023	https://pubmed.ncbi.nlm.nih.gov/35749015/
CD40	Loci associated with SLE trait	Ortiz-Fernández et al 2023	https://pubmed.ncbi.nlm.nih.gov/35749015/
RNF114	Loci associated with SLE trait	Ortiz-Fernández et al 2023	https://pubmed.ncbi.nlm.nih.gov/35749015/
SNAI1	Loci associated with SLE trait	Ortiz-Fernández et al 2023	https://pubmed.ncbi.nlm.nih.gov/35749015/
ENTHD1	Loci associated with SLE trait	Ortiz-Fernández et al 2023	https://pubmed.ncbi.nlm.nih.gov/35749015/
CXORf21	Loci associated with SLE trait	Ortiz-Fernández et al 2023	https://pubmed.ncbi.nlm.nih.gov/35749015/
TMEM187	Loci associated with SLE trait	Ortiz-Fernández et al 2023	https://pubmed.ncbi.nlm.nih.gov/35749015/
MECP2	Loci associated with SLE trait	Ortiz-Fernández et al 2023	https://pubmed.ncbi.nlm.nih.gov/35749015/
OAS1		Bing et al, 2016, PLOS ONE	https://journals.plos.org/plosone/article?id=10.1371/journal.pone.0156234
OAS2		Bing et al, 2016, PLOS ONE	https://journals.plos.org/plosone/article?id=10.1371/journal.pone.0156235
EIF2AK2		Bing et al, 2016, PLOS ONE	https://journals.plos.org/plosone/article?id=10.1371/journal.pone.0156236
PLSCR1		Bing et al, 2016, PLOS ONE	https://journals.plos.org/plosone/article?id=10.1371/journal.pone.0156237
STAT1		Bing et al, 2016, PLOS ONE	https://journals.plos.org/plosone/article?id=10.1371/journal.pone.0156238
RNASE2		Bing et al, 2016, PLOS ONE	https://journals.plos.org/plosone/article?id=10.1371/journal.pone.0156239
GSTO1		Bing et al, 2016, PLOS ONE	https://journals.plos.org/plosone/article?id=10.1371/journal.pone.0156240

## Sheet: Table S7
Table S7: Differential expression results and enriched biological and REAC processes of Interferon Stimulated Genes (ISG) from the comparison between SLE and control samples. The column "Shared_expression_pattern" refers to the shared expression patterns for the corresponding gene across cell types: “Tri-lineage” denotes genes upregulated in monocytes, in vitro moDCs, and tolDCs. “Monocyte (UP)” …
gene	baseMean	log2FoldChange	lfcSE	stat	pvalue	padj	Shared_expression_pattern	Expression	DEG	Annotated_process
IFI27	745.809	6.50566	0.965817	6.73591	1.62908e-11	1.13758e-07	Tri-lineage (UP)	Up-regulated	Up-regulated (37)	Interferon alpha/beta signaling (REAC)
IFI27	78.2945	4.31361	0.899072	4.79785	1.60378e-06	0.00363557	Tri-lineage (UP)	Up-regulated	Up-regulated (4)	Interferon alpha/beta signaling (REAC)
IFI27	177.196	3.38219	0.843012	4.01203	6.01988e-05	0.0344509	Tri-lineage (UP)	Up-regulated	Up-regulated (4)	Interferon alpha/beta signaling (REAC)
USP18	758.46	3.12316	0.541137	5.77148	7.85805e-09	1.37182e-05	monocyte (UP)	Up-regulated	Up-regulated (37)	ISG15 antiviral mechanism (REAC), negative regulation of type I interferon-mediated signaling pathway (BP)
IFI44L	6547.05	2.82422	0.550876	5.12678	2.94735e-07	0.000272543	monocyte (UP)	Up-regulated	Up-regulated (37)	Defense response to virus (BP)
RSAD2	1322.31	2.41326	0.503639	4.79164	1.6542e-06	0.000679489	monocyte (UP)	Up-regulated	Up-regulated (37)	Interferon alpha/beta signaling (REAC), positive regulation of toll-like receptor 7 signaling pathway (BP)
IFIT1	975.581	2.11597	0.5263	4.02046	5.80841e-05	0.00989271	monocyte (UP)	Up-regulated	Up-regulated (37)	ISG15 antiviral mechanism (REAC), intracellular transport of viral protein in host cell (BP)
IFI6	10612.2	2.089	0.423451	4.93328	8.08609e-07	0.000470543	monocyte (UP)	Up-regulated	Up-regulated (37)	Interferon alpha/beta signaling (REAC), negative regulation of mitochondrial depolarization (BP)
LGALS3BP	2500.71	2.01938	0.447013	4.5175	6.25733e-06	0.00168058	monocyte (UP)	Up-regulated	Up-regulated (37)	Defense response (BP)
CMPK2	2460.31	2.0193	0.398055	5.07293	3.91746e-07	0.000273556	monocyte (UP)	Up-regulated	Up-regulated (37)	dTDP biosynthetic process (BP)
IFI44	2952.27	2.00635	0.426688	4.70214	2.57451e-06	0.00089889	monocyte (UP)	Up-regulated	Up-regulated (37)	Response to virus (BP)
IFIT3	1919.03	1.99719	0.461718	4.32556	1.52148e-05	0.00342725	monocyte (UP)	Up-regulated	Up-regulated (37)	Interferon alpha/beta signaling (REAC), antiviral innate immune response (BP)
ISG15	3532.86	1.97624	0.405305	4.87595	1.08287e-06	0.00050411	monocyte (UP)	Up-regulated	Up-regulated (37)	Negative regulators of DDX58/IFIH1 signaling (REAC), positive regulation of protein oligomerization (BP)
LY6E	12504.1	1.86195	0.3929	4.73899	2.14789e-06	0.00083326	monocyte (UP)	Up-regulated	Up-regulated (37)	Host-mediated suppression of symbiont invasion (BP)
IFITM3	11648	1.85257	0.363749	5.09299	3.52456e-07	0.000273467	monocyte (UP)	Up-regulated	Up-regulated (37)	Interferon alpha/beta signaling (REAC), response to interferon-alpha (BP)
MX1	7943.24	1.81334	0.406514	4.4607	8.1692e-06	0.00203734	monocyte (UP)	Up-regulated	Up-regulated (37)	ISG15 antiviral mechanism (REAC), interleukin-27-mediated signaling pathway (BP)
OAS3	12261.9	1.69174	0.344626	4.9089	9.15884e-07	0.000491971	monocyte (UP)	Up-regulated	Up-regulated (37)	OAS antiviral response (REAC), negative regulation of chemokine (C-X-C motif) ligand 9 production (BP)
GMPR	403.561	1.64509	0.30147	5.45691	4.845e-08	6.76652e-05	monocyte (UP)	Up-regulated	Up-regulated (37)	Response to stress (BP)
HERC5	1068.06	1.62917	0.397932	4.09408	4.23846e-05	0.00758902	monocyte (UP)	Up-regulated	Up-regulated (37)	Immune System (REAC), biological regulation (BP)
EPSTI1	3082.07	1.56385	0.36231	4.31632	1.58649e-05	0.00345921	monocyte (UP)	Up-regulated	Up-regulated (37)	No information
SERPING1	1169.16	1.52753	0.331175	4.61247	3.97918e-06	0.00120811	monocyte (UP)	Up-regulated	Up-regulated (37)	Immune System (REAC), regulation of complement activation, lectin pathway (BP)
XAF1	5626.4	1.45003	0.331838	4.3697	1.24416e-05	0.00293332	monocyte (UP)	Up-regulated	Up-regulated (37)	Interferon alpha/beta signaling (REAC), response to interferon-beta (BP)
OASL	1255.53	1.39936	0.382199	3.66132	0.000250916	0.0253935	monocyte (UP)	Up-regulated	Up-regulated (37)	OAS antiviral response (REAC), interleukin-27-mediated signaling pathway (BP)
OAS2	8241.36	1.39387	0.309915	4.49758	6.87327e-06	0.00177763	monocyte (UP)	Up-regulated	Up-regulated (37)	OAS antiviral response (REAC), regulation of lactation (BP)
MX2	6059.09	1.26019	0.292407	4.3097	1.63474e-05	0.00345921	monocyte (UP)	Up-regulated	Up-regulated (37)	ISG15 antiviral mechanism (REAC), response to interferon-alpha (BP)
EIF2AK2	1460.6	1.25253	0.296718	4.22128	2.42923e-05	0.00458468	monocyte (UP)	Up-regulated	Up-regulated (37)	Inhibition of PKR (REAC), response to interferon-alpha (BP)
DDX60	1190.9	1.18794	0.31025	3.82898	0.000128673	0.0157636	monocyte (UP)	Up-regulated	Up-regulated (37)	Positive regulation of MDA-5 signaling pathway (BP)
HELZ2	5487.35	1.14047	0.233864	4.87664	1.0791e-06	0.00050411	monocyte (UP)	Up-regulated	Up-regulated (37)	Negative regulation of gene expression (BP)
PARP14	6450.19	1.08228	0.295973	3.65669	0.000255496	0.0254875	monocyte (UP)	Up-regulated	Up-regulated (37)	Maturation of nucleoprotein (REAC), positive regulation of interleukin-4-mediated signaling pathway (BP)
HERC6	557.501	1.07826	0.284129	3.79497	0.000147663	0.0174768	monocyte (UP)	Up-regulated	Up-regulated (37)	Immune System (REAC), response to bacterium (BP)
PARP9	3798.08	1.07241	0.289777	3.70082	0.0002149	0.0234476	monocyte (UP)	Up-regulated	Up-regulated (37)	Maturation of nucleoprotein (REAC), positive regulation of type II interferon-mediated signaling pathway (BP)
OAS1	4378.73	1.03393	0.245457	4.21227	2.52821e-05	0.00464592	monocyte (UP)	Up-regulated	Up-regulated (37)	OAS antiviral response (REAC), negative regulation of IP-10 production (BP)
AUTS2	23.7187	-1.6986	0.396299	-4.28616	1.81786e-05	0.0139584	moDC (DOWN)	Down-regulated	Down-regulated (40)	Immunoglobulin mediated immune response (BP)
IL2RB	90.3134	-2.16661	0.515555	-4.20248	2.64011e-05	0.0168934	moDC (DOWN)	Down-regulated	Down-regulated (40)	Immune System (REAC)

## Sheet: Table S8
Table S8: Correlation analyses between the normalized expression (z‑scores) of the 32 interferon‑stimulated genes (ISGs) identified as differentially expressed in our study and disease activity (SLEDAI), per cell type (monocytes, moDCs, and tolDCs), using Spearman correlation. Correlation was computed in each cell type separately, denoted in the column "cell_type"
estimate	statistic	p.value	method	alternative	gene	cell_type	p_adj
0.146393	1314.55	0.5266	Spearman's rank correlation rho	two.sided	IFI27	monocyte	0.940331
0.103264	1380.97	0.656007	Spearman's rank correlation rho	two.sided	USP18	monocyte	0.940331
0.171668	1275.63	0.456839	Spearman's rank correlation rho	two.sided	GMPR	monocyte	0.940331
0.10721	1374.9	0.643685	Spearman's rank correlation rho	two.sided	IFI44L	monocyte	0.940331
0.208501	1218.91	0.364411	Spearman's rank correlation rho	two.sided	IFITM3	monocyte	0.940331
0.093398	1396.17	0.687185	Spearman's rank correlation rho	two.sided	CMPK2	monocyte	0.940331
0.143386	1319.19	0.535219	Spearman's rank correlation rho	two.sided	IFI6	monocyte	0.940331
0.0651155	1439.72	0.779153	Spearman's rank correlation rho	two.sided	OAS1	monocyte	0.940331
0.0920825	1398.19	0.691381	Spearman's rank correlation rho	two.sided	OAS3	monocyte	0.940331
0.101982	1382.95	0.66003	Spearman's rank correlation rho	two.sided	OAS2	monocyte	0.940331
0.0881362	1404.27	0.70402	Spearman's rank correlation rho	two.sided	ISG15	monocyte	0.940331
0.0401217	1478.21	0.86291	Spearman's rank correlation rho	two.sided	HELZ2	monocyte	0.959553
0.174957	1270.57	0.448129	Spearman's rank correlation rho	two.sided	RSAD2	monocyte	0.940331
0.203897	1226	0.375335	Spearman's rank correlation rho	two.sided	LY6E	monocyte	0.940331
0.130889	1338.43	0.571719	Spearman's rank correlation rho	two.sided	IFI44	monocyte	0.940331
0.105895	1376.92	0.647782	Spearman's rank correlation rho	two.sided	SERPING1	monocyte	0.940331
0.174299	1271.58	0.449864	Spearman's rank correlation rho	two.sided	LGALS3BP	monocyte	0.940331
0.120365	1354.64	0.603271	Spearman's rank correlation rho	two.sided	MX1	monocyte	0.940331
0.0578805	1450.86	0.803199	Spearman's rank correlation rho	two.sided	MX2	monocyte	0.940331
0.0638001	1441.75	0.783512	Spearman's rank correlation rho	two.sided	XAF1	monocyte	0.940331
0.122996	1350.59	0.595316	Spearman's rank correlation rho	two.sided	IFIT3	monocyte	0.940331
0.155225	1300.95	0.501671	Spearman's rank correlation rho	two.sided	EPSTI1	monocyte	0.940331
0.125627	1346.53	0.587405	Spearman's rank correlation rho	two.sided	EIF2AK2	monocyte	0.940331
0.0381485	1481.25	0.869595	Spearman's rank correlation rho	two.sided	HERC5	monocyte	0.959553
0.106553	1375.91	0.645732	Spearman's rank correlation rho	two.sided	IFIT1	monocyte	0.940331
0.0960289	1392.12	0.678821	Spearman's rank correlation rho	two.sided	DDX60	monocyte	0.940331
0.136151	1330.33	0.556219	Spearman's rank correlation rho	two.sided	HERC6	monocyte	0.940331
0.0894516	1402.24	0.699798	Spearman's rank correlation rho	two.sided	PARP9	monocyte	0.940331
0.117734	1358.69	0.611269	Spearman's rank correlation rho	two.sided	OASL	monocyte	0.940331
0.0578805	1450.86	0.803199	Spearman's rank correlation rho	two.sided	PARP14	monocyte	0.940331
-0.204292	1854.61	0.37439	Spearman's rank correlation rho	two.sided	AUTS2	monocyte	0.940331
-0.308477	2015.05	0.173668	Spearman's rank correlation rho	two.sided	IL2RB	monocyte	0.940331
0.128179	1342.6	0.579774	Spearman's rank correlation rho	two.sided	IFI27	moDC	0.940331
0.0884938	1403.72	0.702871	Spearman's rank correlation rho	two.sided	USP18	moDC	0.940331
-0.356491	2089	0.112684	Spearman's rank correlation rho	two.sided	GMPR	moDC	0.940331
0.0636575	1441.97	0.783984	Spearman's rank correlation rho	two.sided	IFI44L	moDC	0.940331
-0.155225	1779.05	0.501671	Spearman's rank correlation rho	two.sided	IFITM3	moDC	0.940331
-0.0302754	1586.62	0.89635	Spearman's rank correlation rho	two.sided	CMPK2	moDC	0.964572
-0.0618269	1635.21	0.790061	Spearman's rank correlation rho	two.sided	IFI6	moDC	0.940331
-0.169037	1800.32	0.46387	Spearman's rank correlation rho	two.sided	OAS1	moDC	0.940331
-0.149305	1769.93	0.518316	Spearman's rank correlation rho	two.sided	OAS3	moDC	0.940331
-0.0670887	1643.32	0.772628	Spearman's rank correlation rho	two.sided	OAS2	moDC	0.940331
-0.585382	2441.49	0.00530558	Spearman's rank correlation rho	two.sided	ISG15	moDC	0.374715
-0.253227	1929.97	0.268056	Spearman's rank correlation rho	two.sided	HELZ2	moDC	0.940331
-0.0431516	1606.45	0.852662	Spearman's rank correlation rho	two.sided	RSAD2	moDC	0.959553
-0.101949	1697	0.660134	Spearman's rank correlation rho	two.sided	LY6E	moDC	0.940331
-0.0105237	1556.21	0.963889	Spearman's rank correlation rho	two.sided	IFI44	moDC	0.976315
-0.194689	1839.82	0.397731	Spearman's rank correlation rho	two.sided	SERPING1	moDC	0.940331
0.112472	1366.79	0.627395	Spearman's rank correlation rho	two.sided	LGALS3BP	moDC	0.940331
0.0927403	1397.18	0.689282	Spearman's rank correlation rho	two.sided	MX1	moDC	0.940331
-0.158894	1784.7	0.491486	Spearman's rank correlation rho	two.sided	MX2	moDC	0.940331
-0.509579	2324.75	0.0182916	Spearman's rank correlation rho	two.sided	XAF1	moDC	0.585331
0.0638001	1441.75	0.783512	Spearman's rank correlation rho	two.sided	IFIT3	moDC	0.940331
0.025002	1501.5	0.914334	Spearman's rank correlation rho	two.sided	EPSTI1	moDC	0.964572
-0.16246	1790.19	0.481686	Spearman's rank correlation rho	two.sided	EIF2AK2	moDC	0.940331
-0.140143	1755.82	0.544587	Spearman's rank correlation rho	two.sided	HERC5	moDC	0.940331
0.00986599	1524.81	0.966145	Spearman's rank correlation rho	two.sided	IFIT1	moDC	0.976315
-0.210214	1863.73	0.360395	Spearman's rank correlation rho	two.sided	DDX60	moDC	0.940331
0.146064	1315.06	0.52754	Spearman's rank correlation rho	two.sided	HERC6	moDC	0.940331
-0.563531	2407.84	0.00780656	Spearman's rank correlation rho	two.sided	PARP9	moDC	0.374715
-0.0664742	1642.37	0.774659	Spearman's rank correlation rho	two.sided	OASL	moDC	0.940331
-0.122996	1729.41	0.595316	Spearman's rank correlation rho	two.sided	PARP14	moDC	0.940331
-0.346097	2072.99	0.124331	Spearman's rank correlation rho	two.sided	AUTS2	moDC	0.940331
-0.125213	1732.83	0.588645	Spearman's rank correlation rho	two.sided	IL2RB	moDC	0.940331
0.0401739	1478.13	0.862733	Spearman's rank correlation rho	two.sided	IFI27	tolDC	0.959553
0.158565	1295.81	0.492395	Spearman's rank correlation rho	two.sided	USP18	tolDC	0.940331
0.216135	1207.15	0.346707	Spearman's rank correlation rho	two.sided	GMPR	tolDC	0.940331
0.0737379	1426.44	0.75075	Spearman's rank correlation rho	two.sided	IFI44L	tolDC	0.940331
-0.170353	1802.34	0.460347	Spearman's rank correlation rho	two.sided	IFITM3	tolDC	0.940331
0.282825	1104.45	0.214141	Spearman's rank correlation rho	two.sided	CMPK2	tolDC	0.940331
0.180219	1262.46	0.434374	Spearman's rank correlation rho	two.sided	IFI6	tolDC	0.940331
-0.342021	2066.71	0.129126	Spearman's rank correlation rho	two.sided	OAS1	tolDC	0.940331
-0.202582	1851.98	0.37849	Spearman's rank correlation rho	two.sided	OAS3	tolDC	0.940331
0.0887939	1403.26	0.701908	Spearman's rank correlation rho	two.sided	OAS2	tolDC	0.940331
-0.242703	1913.76	0.289119	Spearman's rank correlation rho	two.sided	ISG15	tolDC	0.940331
0.00131546	1537.97	0.995485	Spearman's rank correlation rho	two.sided	HELZ2	tolDC	0.995485
0.219425	1202.09	0.339236	Spearman's rank correlation rho	two.sided	RSAD2	tolDC	0.940331
0.20587	1222.96	0.370631	Spearman's rank correlation rho	two.sided	LY6E	tolDC	0.940331
0.0335444	1488.34	0.885227	Spearman's rank correlation rho	two.sided	IFI44	tolDC	0.964572
-0.392666	2144.71	0.0782805	Spearman's rank correlation rho	two.sided	SERPING1	tolDC	0.940331
-0.0440681	1607.86	0.849567	Spearman's rank correlation rho	two.sided	LGALS3BP	tolDC	0.959553
0.164433	1286.77	0.476305	Spearman's rank correlation rho	two.sided	MX1	tolDC	0.940331
0.103264	1380.97	0.656007	Spearman's rank correlation rho	two.sided	MX2	tolDC	0.940331
0.248375	1157.5	0.277645	Spearman's rank correlation rho	two.sided	XAF1	tolDC	0.940331
0.0190804	1510.62	0.934575	Spearman's rank correlation rho	two.sided	IFIT3	tolDC	0.964744
0.0657732	1438.71	0.776977	Spearman's rank correlation rho	two.sided	EPSTI1	tolDC	0.940331
-0.150621	1771.96	0.514595	Spearman's rank correlation rho	two.sided	EIF2AK2	tolDC	0.940331
-0.287429	1982.64	0.206454	Spearman's rank correlation rho	two.sided	HERC5	tolDC	0.940331
-0.0190742	1569.37	0.934596	Spearman's rank correlation rho	two.sided	IFIT1	tolDC	0.964744
0.0269758	1498.46	0.907597	Spearman's rank correlation rho	two.sided	DDX60	tolDC	0.964572
-0.100337	1694.52	0.665203	Spearman's rank correlation rho	two.sided	HERC6	tolDC	0.940331
-0.197977	1844.89	0.389649	Spearman's rank correlation rho	two.sided	PARP9	tolDC	0.940331
0.157907	1296.82	0.494215	Spearman's rank correlation rho	two.sided	OASL	tolDC	0.940331
-0.17101	1803.36	0.458592	Spearman's rank correlation rho	two.sided	PARP14	tolDC	0.940331
-0.101686	1696.6	0.660959	Spearman's rank correlation rho	two.sided	AUTS2	tolDC	0.940331
-0.070446	1648.49	0.761559	Spearman's rank correlation rho	two.sided	IL2RB	tolDC	0.940331

## Sheet: Table S10
Table S10: Differential expression results from comparisons between moDC or tolDC against monocytes. Comparisons were performed within each sample group (SLE or Ctrl). The corresponding comparison and direction of expression per gene is shown in the "Comparison_direction" column.
gene	baseMean	log2FoldChange	lfcSE	stat	pvalue	padj	Expression	Comparison_direction
MRC1	68435.1	9.14654	0.261398	34.9909	3.09852e-268	4.76522e-264	Up-regulated	Ctrl_UP_moDC
SLC7A8	4486.75	8.21665	0.241362	34.0428	5.18718e-254	3.98868e-250	Up-regulated	Ctrl_UP_moDC
GPNMB	64903.4	9.44392	0.281624	33.5338	1.55312e-246	7.96182e-243	Up-regulated	Ctrl_UP_moDC
TREM2	6019.29	10.6147	0.324776	32.6831	2.71489e-234	1.04381e-230	Up-regulated	Ctrl_UP_moDC
ECM1	2623.11	7.35852	0.232598	31.6362	1.17297e-219	3.60783e-216	Up-regulated	Ctrl_UP_moDC
APOE	70848.5	11.9674	0.386936	30.9287	4.90785e-210	1.25796e-206	Up-regulated	Ctrl_UP_moDC
SLCO2B1	12911.7	10.0427	0.326176	30.7892	3.65925e-208	8.03938e-205	Up-regulated	Ctrl_UP_moDC
MAOA	2891.64	8.45372	0.284028	29.7637	1.15293e-194	2.21636e-191	Up-regulated	Ctrl_UP_moDC
STAC	1420.48	8.09978	0.274072	29.5535	5.92202e-192	1.01194e-188	Up-regulated	Ctrl_UP_moDC
TMEM236	1576.98	8.21229	0.283267	28.9913	8.46297e-185	1.1832e-181	Up-regulated	Ctrl_UP_moDC
PXDC1	1378.95	4.3739	0.15206	28.7643	5.99353e-182	7.68121e-179	Up-regulated	Ctrl_UP_moDC
CD276	5664.34	10.654	0.372611	28.5928	8.26809e-180	9.78115e-177	Up-regulated	Ctrl_UP_moDC
SLC38A6	3821.69	4.94146	0.174981	28.24	1.88617e-175	2.07196e-172	Up-regulated	Ctrl_UP_moDC
VAT1	17677.5	4.07618	0.149864	27.1993	6.625e-163	6.7924e-160	Up-regulated	Ctrl_UP_moDC
FN1	63575.4	9.42247	0.346707	27.177	1.21361e-162	1.16651e-159	Up-regulated	Ctrl_UP_moDC
FARP1	1238.04	7.47719	0.278269	26.8704	4.87294e-159	4.4083e-156	Up-regulated	Ctrl_UP_moDC
RNASE1	69077.7	10.0816	0.381404	26.433	5.72471e-154	4.89113e-151	Up-regulated	Ctrl_UP_moDC
MREG	5445.06	7.5287	0.287888	26.1515	9.46561e-151	7.66167e-148	Up-regulated	Ctrl_UP_moDC
CD209	16056.1	6.28549	0.242654	25.9031	6.14876e-148	4.72809e-145	Up-regulated	Ctrl_UP_moDC
TGM2	57405.9	8.20213	0.317428	25.8394	3.20358e-147	2.34608e-144	Up-regulated	Ctrl_UP_moDC
P4HA2	1133.84	8.09989	0.318569	25.4259	1.30599e-142	9.1295e-140	Up-regulated	Ctrl_UP_moDC
ACE	9383.57	8.46271	0.337563	25.07	1.05704e-138	6.50248e-136	Up-regulated	Ctrl_UP_moDC
SPR	1373.25	3.68307	0.148064	24.8749	1.39095e-136	7.92277e-134	Up-regulated	Ctrl_UP_moDC
CTSB	524649	3.93278	0.159481	24.6598	2.88615e-134	1.58522e-131	Up-regulated	Ctrl_UP_moDC
CH25H	1318.45	8.60958	0.353094	24.3832	2.57502e-131	1.32004e-128	Up-regulated	Ctrl_UP_moDC
HSPB1	10130	5.3986	0.222481	24.2654	4.54747e-130	2.25599e-127	Up-regulated	Ctrl_UP_moDC
PHLDA3	2024.6	9.12225	0.391136	23.3224	2.62443e-120	1.26128e-117	Up-regulated	Ctrl_UP_moDC
IL17RB	16131.2	9.24748	0.396862	23.3015	4.27918e-120	1.99423e-117	Up-regulated	Ctrl_UP_moDC
GTF2IRD1	307.775	6.95811	0.299322	23.2462	1.55408e-119	7.02948e-117	Up-regulated	Ctrl_UP_moDC
TRIM47	1929.27	6.77042	0.292372	23.1569	1.23878e-118	5.44322e-116	Up-regulated	Ctrl_UP_moDC
SPP1	130869	13.7381	0.595768	23.0595	1.1814e-117	4.91047e-115	Up-regulated	Ctrl_UP_moDC
A2M	12806.5	9.74231	0.425601	22.8907	5.74686e-116	2.32582e-113	Up-regulated	Ctrl_UP_moDC
CISH	4212.24	4.28635	0.188142	22.7826	6.82971e-115	2.69318e-112	Up-regulated	Ctrl_UP_moDC
TNS1	5051.43	5.22084	0.229828	22.7163	3.09316e-114	1.18924e-111	Up-regulated	Ctrl_UP_moDC
SHB	1629.83	5.11072	0.226166	22.5972	4.61951e-113	1.69151e-110	Up-regulated	Ctrl_UP_moDC
RTN4R	887.402	7.47159	0.331152	22.5624	1.01422e-112	3.62739e-110	Up-regulated	Ctrl_UP_moDC
PDXK	14011	2.55397	0.114349	22.3348	1.69777e-110	5.93408e-108	Up-regulated	Ctrl_UP_moDC
CELSR1	2021.27	4.9643	0.222933	22.2682	7.52355e-110	2.57122e-107	Up-regulated	Ctrl_UP_moDC
FPR3	6253.5	6.01004	0.271299	22.1528	9.79777e-109	3.20595e-106	Up-regulated	Ctrl_UP_moDC
CHDH	1817.43	8.6035	0.390777	22.0164	2.00647e-107	6.42865e-105	Up-regulated	Ctrl_UP_moDC
TRIP6	1498.82	3.26576	0.148357	22.0128	2.17297e-107	6.82002e-105	Up-regulated	Ctrl_UP_moDC
EPAS1	2806.27	5.09211	0.23335	21.8218	1.44142e-105	4.3466e-103	Up-regulated	Ctrl_UP_moDC
CSTB	53419.4	4.99453	0.229089	21.8017	2.234e-105	6.60706e-103	Up-regulated	Ctrl_UP_moDC
TTC23	271.076	4.38904	0.203278	21.5913	2.16931e-103	6.2947e-101	Up-regulated	Ctrl_UP_moDC
FCER2	15823.5	5.75961	0.268964	21.4141	9.88044e-102	2.81391e-99	Up-regulated	Ctrl_UP_moDC
HSD3B7	2204.52	5.11954	0.239444	21.381	2.00846e-101	5.61601e-99	Up-regulated	Ctrl_UP_moDC
DAB2	8254.14	4.41447	0.206707	21.3561	3.42023e-101	9.3928e-99	Up-regulated	Ctrl_UP_moDC
CLIC2	1814.15	4.05524	0.191125	21.2177	6.54838e-100	1.7668e-97	Up-regulated	Ctrl_UP_moDC
PTPRO	2528.78	4.40697	0.207876	21.2	9.55744e-100	2.5342e-97	Up-regulated	Ctrl_UP_moDC
MRC2	2063.24	6.71503	0.319114	21.0428	2.66374e-98	6.8276e-96	Up-regulated	Ctrl_UP_moDC
ARHGAP10	1935.61	3.30711	0.157157	21.0433	2.63315e-98	6.8276e-96	Up-regulated	Ctrl_UP_moDC
C1QB	18189.2	7.57034	0.360192	21.0175	4.53453e-98	1.14322e-95	Up-regulated	Ctrl_UP_moDC
NRP2	5291.23	5.28758	0.253509	20.8576	1.30161e-96	3.22863e-94	Up-regulated	Ctrl_UP_moDC
HOMER2	1970.81	5.23304	0.252907	20.6916	4.12479e-95	1.00691e-92	Up-regulated	Ctrl_UP_moDC
CD81	19490.9	3.37098	0.163452	20.6236	1.68588e-94	4.05113e-92	Up-regulated	Ctrl_UP_moDC
SERPINE1	2663.66	7.29407	0.353701	20.6222	1.73638e-94	4.10829e-92	Up-regulated	Ctrl_UP_moDC
RASAL2	1489.55	5.03551	0.245035	20.5502	7.66526e-94	1.78612e-91	Up-regulated	Ctrl_UP_moDC
SLC5A3	7443.98	4.4422	0.216173	20.5492	7.81835e-94	1.7946e-91	Up-regulated	Ctrl_UP_moDC
CTNNAL1	1599.26	6.06879	0.297074	20.4285	9.32777e-93	2.07901e-90	Up-regulated	Ctrl_UP_moDC
PFKP	5384.94	3.42408	0.167739	20.4132	1.27621e-92	2.80383e-90	Up-regulated	Ctrl_UP_moDC
PTGR1	758.625	5.73708	0.281404	20.3873	2.16685e-92	4.69353e-90	Up-regulated	Ctrl_UP_moDC
SNX8	4110.32	2.93634	0.144111	20.3755	2.75771e-92	5.89038e-90	Up-regulated	Ctrl_UP_moDC
S1PR2	1181.11	3.55384	0.176305	20.1573	2.32251e-90	4.89286e-88	Up-regulated	Ctrl_UP_moDC
AK4	2218.62	4.48719	0.225153	19.9295	2.25739e-88	4.69141e-86	Up-regulated	Ctrl_UP_moDC
TNKS1BP1	956.346	3.62533	0.183305	19.7776	4.6431e-87	9.52084e-85	Up-regulated	Ctrl_UP_moDC
UNC13B	769.32	3.68993	0.186865	19.7465	8.5985e-87	1.73995e-84	Up-regulated	Ctrl_UP_moDC
C1QC	26939.9	8.78637	0.447327	19.6419	6.77822e-86	1.33644e-83	Up-regulated	Ctrl_UP_moDC
FABP3	2278.45	12.5277	0.639235	19.598	1.60863e-85	3.09238e-83	Up-regulated	Ctrl_UP_moDC
CD59	8695.96	3.9773	0.20332	19.5617	3.27662e-85	6.22112e-83	Up-regulated	Ctrl_UP_moDC
HSPH1	7529.2	3.90646	0.199869	19.5451	4.53769e-85	8.51038e-83	Up-regulated	Ctrl_UP_moDC
SUCNR1	1401.07	8.07252	0.414321	19.4837	1.50894e-84	2.7959e-82	Up-regulated	Ctrl_UP_moDC
CCL22	62303.4	13.4489	0.694783	19.3569	1.78133e-83	3.22295e-81	Up-regulated	Ctrl_UP_moDC
GNPDA1	3593.26	2.4159	0.124968	19.3321	2.8869e-83	5.16252e-81	Up-regulated	Ctrl_UP_moDC
EGLN3	2870.98	6.59931	0.343464	19.214	2.82838e-82	4.99974e-80	Up-regulated	Ctrl_UP_moDC
CCL13	34932.5	12.0017	0.625123	19.199	3.77467e-82	6.59666e-80	Up-regulated	Ctrl_UP_moDC
LIPA	100453	4.62364	0.240933	19.1905	4.44081e-82	7.67361e-80	Up-regulated	Ctrl_UP_moDC
C3orf18	543.23	4.0689	0.212983	19.1043	2.3256e-81	3.97393e-79	Up-regulated	Ctrl_UP_moDC
SPATS2L	1291.61	2.73254	0.143217	19.0797	3.7236e-81	6.29289e-79	Up-regulated	Ctrl_UP_moDC
RRP1B	2600.19	2.15154	0.112859	19.064	5.03103e-81	8.41003e-79	Up-regulated	Ctrl_UP_moDC
RAMP1	2995.11	7.27506	0.381787	19.0553	5.93611e-81	9.81628e-79	Up-regulated	Ctrl_UP_moDC
IDH1	8842.02	2.59452	0.136876	18.9553	3.9897e-80	6.52741e-78	Up-regulated	Ctrl_UP_moDC
SBF2-AS1	138.492	4.6807	0.247255	18.9307	6.37346e-80	1.03176e-77	Up-regulated	Ctrl_UP_moDC
MMP9	37607.9	9.11342	0.482662	18.8816	1.61652e-79	2.58963e-77	Up-regulated	Ctrl_UP_moDC
C1QA	16380.5	6.28358	0.332989	18.8702	2.0043e-79	3.17774e-77	Up-regulated	Ctrl_UP_moDC
FKBP4	4744.08	2.65167	0.140536	18.8683	2.07946e-79	3.26326e-77	Up-regulated	Ctrl_UP_moDC
APOL4	3451.39	6.72072	0.35666	18.8435	3.32339e-79	5.16266e-77	Up-regulated	Ctrl_UP_moDC
UGP2	5322.33	1.69331	0.090362	18.7392	2.3714e-78	3.64698e-76	Up-regulated	Ctrl_UP_moDC
ABHD12	6375.14	2.65007	0.141478	18.7313	2.75174e-78	4.19001e-76	Up-regulated	Ctrl_UP_moDC
HSD17B14	1013.06	8.25981	0.441428	18.7116	3.98595e-78	6.0098e-76	Up-regulated	Ctrl_UP_moDC
IL4I1	5693.47	4.70339	0.252722	18.6109	2.62153e-77	3.87658e-75	Up-regulated	Ctrl_UP_moDC
SPRED1	2521.98	3.69389	0.199427	18.5225	1.35872e-76	1.95287e-74	Up-regulated	Ctrl_UP_moDC
HRH1	1324.1	9.81982	0.53025	18.5192	1.44521e-76	2.05795e-74	Up-regulated	Ctrl_UP_moDC
SLC41A2	821.634	4.99125	0.269833	18.4975	2.16153e-76	3.04974e-74	Up-regulated	Ctrl_UP_moDC
SLAMF8	6675.63	5.21346	0.283199	18.4092	1.10875e-75	1.52245e-73	Up-regulated	Ctrl_UP_moDC
PCBD1	1467.1	2.68188	0.146201	18.3437	3.70411e-75	4.95352e-73	Up-regulated	Ctrl_UP_moDC
HAVCR2	5963.81	2.92485	0.159709	18.3137	6.43538e-75	8.53187e-73	Up-regulated	Ctrl_UP_moDC
MOB3B	1799.67	3.82043	0.209597	18.2275	3.1209e-74	4.06748e-72	Up-regulated	Ctrl_UP_moDC
LRP12	944.242	3.57138	0.196307	18.1928	5.88055e-74	7.53642e-72	Up-regulated	Ctrl_UP_moDC
APOC1	4002.11	10.6621	0.587016	18.1632	1.00927e-73	1.28278e-71	Up-regulated	Ctrl_UP_moDC
SYT17	387.555	4.01411	0.222328	18.0548	7.22633e-73	8.75069e-71	Up-regulated	Ctrl_UP_moDC
MFAP1	686.626	2.0579	0.115167	17.8688	2.0644e-71	2.46111e-69	Up-regulated	Ctrl_UP_moDC
BCAR3	628.502	4.54429	0.255851	17.7614	1.40559e-70	1.66281e-68	Up-regulated	Ctrl_UP_moDC
MYO1C	2072.21	2.98952	0.1684	17.7525	1.6493e-70	1.92156e-68	Up-regulated	Ctrl_UP_moDC
PLXNA1	2858.08	4.23298	0.238957	17.7144	3.24701e-70	3.75456e-68	Up-regulated	Ctrl_UP_moDC
CBR3	301.754	5.07273	0.287011	17.6743	6.61194e-70	7.42227e-68	Up-regulated	Ctrl_UP_moDC
RAB7B	620.461	5.64775	0.320314	17.6319	1.40171e-69	1.56209e-67	Up-regulated	Ctrl_UP_moDC
ZMIZ1-AS1	428.911	6.78383	0.384943	17.623	1.64199e-69	1.8167e-67	Up-regulated	Ctrl_UP_moDC
TSKU	1025.43	11.383	0.646275	17.6133	1.94705e-69	2.13883e-67	Up-regulated	Ctrl_UP_moDC
PIR	261.957	6.36183	0.363534	17.5	1.43365e-68	1.54182e-66	Up-regulated	Ctrl_UP_moDC
ENPP2	3385.38	4.71045	0.269655	17.4684	2.49275e-68	2.64386e-66	Up-regulated	Ctrl_UP_moDC
SLC47A1	1042.08	4.46448	0.255765	17.4554	3.13317e-68	3.30035e-66	Up-regulated	Ctrl_UP_moDC
MGAT5	3736.34	2.24982	0.128966	17.445	3.75796e-68	3.93154e-66	Up-regulated	Ctrl_UP_moDC
CTSL	24631.6	4.59444	0.264918	17.3429	2.23168e-67	2.30342e-65	Up-regulated	Ctrl_UP_moDC
EMP1	4694.51	3.90404	0.225197	17.3361	2.5103e-67	2.55668e-65	Up-regulated	Ctrl_UP_moDC
MMP14	11799.6	4.26096	0.246482	17.2871	5.88451e-67	5.95381e-65	Up-regulated	Ctrl_UP_moDC
NPC1	7944.03	3.06549	0.178919	17.1335	8.35326e-66	8.34187e-64	Up-regulated	Ctrl_UP_moDC
CCR5	2216.61	3.47792	0.203924	17.055	3.21135e-65	3.16586e-63	Up-regulated	Ctrl_UP_moDC
FRMD4A	1212.51	5.12805	0.300898	17.0425	3.97523e-65	3.89395e-63	Up-regulated	Ctrl_UP_moDC
TRMT1L	757.128	2.10678	0.123633	17.0406	4.10794e-65	3.99848e-63	Up-regulated	Ctrl_UP_moDC
ACP5	25093.9	5.43538	0.31902	17.0377	4.31187e-65	4.17059e-63	Up-regulated	Ctrl_UP_moDC
PJA1	515.505	1.55554	0.0914888	17.0025	7.86965e-65	7.56421e-63	Up-regulated	Ctrl_UP_moDC
CBS	784.292	8.73297	0.515959	16.9257	2.90889e-64	2.74453e-62	Up-regulated	Ctrl_UP_moDC
RAB42	508.682	8.11962	0.479889	16.9198	3.2147e-64	3.01457e-62	Up-regulated	Ctrl_UP_moDC
MDH1	7627.84	2.93554	0.174156	16.8558	9.51563e-64	8.76293e-62	Up-regulated	Ctrl_UP_moDC
ARHGAP18	3194.05	2.70038	0.160278	16.8482	1.08209e-63	9.90562e-62	Up-regulated	Ctrl_UP_moDC
CCL17	2137.91	14.2506	0.846203	16.8406	1.22993e-63	1.11923e-61	Up-regulated	Ctrl_UP_moDC
ANXA4	5959.07	2.15928	0.128257	16.8355	1.34076e-63	1.21291e-61	Up-regulated	Ctrl_UP_moDC
CD109	776.619	4.03375	0.239957	16.8103	2.05049e-63	1.8334e-61	Up-regulated	Ctrl_UP_moDC
CDCP1	684.911	4.18532	0.24912	16.8005	2.4216e-63	2.1527e-61	Up-regulated	Ctrl_UP_moDC
SLC28A3	1551.22	6.91447	0.414614	16.6769	1.92989e-62	1.69599e-60	Up-regulated	Ctrl_UP_moDC
KIFC3	2225.79	3.94678	0.237615	16.61	5.90154e-62	5.12767e-60	Up-regulated	Ctrl_UP_moDC
MOCS3	255.069	2.35605	0.142081	16.5824	9.33765e-62	8.06763e-60	Up-regulated	Ctrl_UP_moDC
PHLDB1	266.134	5.3676	0.323892	16.5722	1.10765e-61	9.51649e-60	Up-regulated	Ctrl_UP_moDC
SERPINH1	1639.97	3.58827	0.216963	16.5387	1.93285e-61	1.64228e-59	Up-regulated	Ctrl_UP_moDC
RRAGD	3610.32	3.15642	0.191939	16.445	9.11352e-61	7.61722e-59	Up-regulated	Ctrl_UP_moDC
CLDN12	201.366	4.49462	0.273393	16.4402	9.86554e-61	8.2012e-59	Up-regulated	Ctrl_UP_moDC
STXBP1	315.663	4.39176	0.268018	16.3861	2.40404e-60	1.94588e-58	Up-regulated	Ctrl_UP_moDC
TMEM51	2052.64	4.78264	0.294663	16.2309	3.04993e-59	2.41778e-57	Up-regulated	Ctrl_UP_moDC
TRMT5	457.726	2.55223	0.157259	16.2295	3.12222e-59	2.46239e-57	Up-regulated	Ctrl_UP_moDC
CALU	5958.06	2.21656	0.137158	16.1607	9.55119e-59	7.45623e-57	Up-regulated	Ctrl_UP_moDC
SLC17A5	1393.8	2.67018	0.165879	16.0972	2.67019e-58	2.07399e-56	Up-regulated	Ctrl_UP_moDC
COPRS	942.211	2.40717	0.149636	16.0868	3.15609e-58	2.42687e-56	Up-regulated	Ctrl_UP_moDC
PLA2G7	6138.36	3.37454	0.210093	16.0621	4.70057e-58	3.57872e-56	Up-regulated	Ctrl_UP_moDC
TM2D2	1454.18	2.20144	0.137846	15.9703	2.05808e-57	1.55917e-55	Up-regulated	Ctrl_UP_moDC
BBS5	242.259	3.79206	0.237762	15.949	2.89528e-57	2.18268e-55	Up-regulated	Ctrl_UP_moDC
ACOT7	3651.92	5.85433	0.367176	15.9442	3.12514e-57	2.34446e-55	Up-regulated	Ctrl_UP_moDC
PTGFRN	1170.65	3.23178	0.203301	15.8965	6.69708e-57	4.99973e-55	Up-regulated	Ctrl_UP_moDC
AVPI1	861.63	3.31256	0.209264	15.8295	1.9464e-56	1.43912e-54	Up-regulated	Ctrl_UP_moDC
NQO1	642.753	4.50265	0.285279	15.7834	4.05104e-56	2.9809e-54	Up-regulated	Ctrl_UP_moDC
PPARD	2997.31	2.57804	0.164557	15.6665	2.56231e-55	1.85877e-53	Up-regulated	Ctrl_UP_moDC
PRDX1	10115.4	2.48155	0.158408	15.6655	2.60266e-55	1.87917e-53	Up-regulated	Ctrl_UP_moDC
NPR 1.00	1620.61	12.5031	0.798323	15.6617	2.76611e-55	1.98785e-53	Up-regulated	Ctrl_UP_moDC
G3BP1	3994.06	1.68826	0.107799	15.6612	2.78375e-55	1.99123e-53	Up-regulated	Ctrl_UP_moDC
TP53BP1	910.076	1.63572	0.104718	15.6203	5.29811e-55	3.72053e-53	Up-regulated	Ctrl_UP_moDC
CDS1	161.343	3.80062	0.243697	15.5957	7.7893e-55	5.44508e-53	Up-regulated	Ctrl_UP_moDC
SLC16A1	1160.51	2.25228	0.144805	15.5539	1.49625e-54	1.04121e-52	Up-regulated	Ctrl_UP_moDC
FCGR2B	24833.5	4.72087	0.303648	15.5472	1.66191e-54	1.15128e-52	Up-regulated	Ctrl_UP_moDC
SLC37A4	553.302	2.02966	0.131184	15.4718	5.37539e-54	3.70709e-52	Up-regulated	Ctrl_UP_moDC
ETV5	482.697	4.65542	0.302179	15.4062	1.48768e-53	1.01234e-51	Up-regulated	Ctrl_UP_moDC
SLC12A8	779.966	7.28941	0.474183	15.3726	2.50096e-53	1.68694e-51	Up-regulated	Ctrl_UP_moDC
FBP1	12990.3	3.40371	0.221543	15.3637	2.86921e-53	1.92688e-51	Up-regulated	Ctrl_UP_moDC
DENND4C	3304.79	2.66981	0.173807	15.3607	3.00251e-53	2.00764e-51	Up-regulated	Ctrl_UP_moDC
RARRES1	1087.74	10.2921	0.670159	15.3577	3.14556e-53	2.09418e-51	Up-regulated	Ctrl_UP_moDC
ESPNL	318.677	7.17611	0.469466	15.2857	9.52545e-53	6.2337e-51	Up-regulated	Ctrl_UP_moDC
MINPP1	723.002	2.02738	0.132676	15.2806	1.02976e-52	6.71044e-51	Up-regulated	Ctrl_UP_moDC
ALDH7A1	136.554	2.86447	0.18862	15.1865	4.34835e-52	2.78638e-50	Up-regulated	Ctrl_UP_moDC
POLD1	2241.3	1.97522	0.130579	15.1267	1.07985e-51	6.86238e-50	Up-regulated	Ctrl_UP_moDC
SLC26A11	4171.54	3.01377	0.199351	15.1179	1.23338e-51	7.80581e-50	Up-regulated	Ctrl_UP_moDC
GALM	2469.81	3.81412	0.252335	15.1153	1.2843e-51	8.09478e-50	Up-regulated	Ctrl_UP_moDC
HPS5	2000.14	2.10057	0.139906	15.0142	5.92874e-51	3.66177e-49	Up-regulated	Ctrl_UP_moDC
FOCAD	653.302	2.17402	0.144932	15.0003	7.31137e-51	4.49766e-49	Up-regulated	Ctrl_UP_moDC
PPARG	1082.84	6.69836	0.446792	14.9921	8.26767e-51	5.06568e-49	Up-regulated	Ctrl_UP_moDC
AHRR	555.231	6.99681	0.467224	14.9753	1.06497e-50	6.47357e-49	Up-regulated	Ctrl_UP_moDC
MAF	7660.3	3.98203	0.265964	14.9721	1.1177e-50	6.76735e-49	Up-regulated	Ctrl_UP_moDC
SMAD6	473.233	3.69151	0.246565	14.9718	1.12306e-50	6.77312e-49	Up-regulated	Ctrl_UP_moDC
SPINT2	9150.21	1.97948	0.13225	14.9677	1.1934e-50	7.16924e-49	Up-regulated	Ctrl_UP_moDC
ALOX15	5062.8	9.54747	0.639658	14.9259	2.2361e-50	1.31759e-48	Up-regulated	Ctrl_UP_moDC
GPR137B	1974.82	2.36461	0.158728	14.8973	3.43239e-50	2.0071e-48	Up-regulated	Ctrl_UP_moDC
CSE1L	1172.51	1.33382	0.089566	14.8921	3.71031e-50	2.1614e-48	Up-regulated	Ctrl_UP_moDC
RCCD1	315.227	2.21952	0.149349	14.8613	5.88144e-50	3.38766e-48	Up-regulated	Ctrl_UP_moDC
C14orf119	2430.14	2.53379	0.170951	14.8217	1.06016e-49	6.08366e-48	Up-regulated	Ctrl_UP_moDC
PSD3	605.741	5.56931	0.376566	14.7898	1.70566e-49	9.67948e-48	Up-regulated	Ctrl_UP_moDC
RAB3IL1	932.482	6.46313	0.437841	14.7614	2.59905e-49	1.46952e-47	Up-regulated	Ctrl_UP_moDC
SDC2	2205.53	5.59489	0.379165	14.7558	2.82302e-49	1.5903e-47	Up-regulated	Ctrl_UP_moDC
CTNS	3005.33	2.81359	0.190744	14.7506	3.04818e-49	1.71087e-47	Up-regulated	Ctrl_UP_moDC
GALE	846.116	2.09627	0.142125	14.7495	3.10166e-49	1.73456e-47	Up-regulated	Ctrl_UP_moDC
RGL1	4771.25	4.52401	0.306888	14.7415	3.48741e-49	1.94322e-47	Up-regulated	Ctrl_UP_moDC
TMEM53	343.131	2.51861	0.171093	14.7207	4.74655e-49	2.60704e-47	Up-regulated	Ctrl_UP_moDC
DCSTAMP	2077.91	10.466	0.71123	14.7154	5.13393e-49	2.79981e-47	Up-regulated	Ctrl_UP_moDC
ABL2	2079.26	2.4383	0.166439	14.6498	1.35041e-48	7.33852e-47	Up-regulated	Ctrl_UP_moDC
CLEC19A	233.096	10.7439	0.733694	14.6435	1.48222e-48	8.02643e-47	Up-regulated	Ctrl_UP_moDC
GSN	23703.6	3.26326	0.22309	14.6276	1.87354e-48	1.00745e-46	Up-regulated	Ctrl_UP_moDC
CD274	2098.61	5.04969	0.345493	14.6159	2.22374e-48	1.1916e-46	Up-regulated	Ctrl_UP_moDC
PPIC	342.546	10.9988	0.753101	14.6047	2.62101e-48	1.39476e-46	Up-regulated	Ctrl_UP_moDC
HSPA1B	4014.51	4.19507	0.287288	14.6023	2.71477e-48	1.43967e-46	Up-regulated	Ctrl_UP_moDC
PDLIM4	1094.06	9.32174	0.639825	14.5692	4.4094e-48	2.31441e-46	Up-regulated	Ctrl_UP_moDC
FABP5	7681.19	5.89981	0.405344	14.5551	5.42277e-48	2.83662e-46	Up-regulated	Ctrl_UP_moDC
RHNO1	771.929	1.3217	0.0909769	14.5279	8.06891e-48	4.19229e-46	Up-regulated	Ctrl_UP_moDC
RAB13	2073.69	3.18214	0.219205	14.5167	9.49563e-48	4.91695e-46	Up-regulated	Ctrl_UP_moDC
ITGA11	134.051	6.66693	0.459669	14.5038	1.14685e-47	5.91857e-46	Up-regulated	Ctrl_UP_moDC
LINC00847	1055.62	2.63798	0.183144	14.4039	4.89283e-47	2.45905e-45	Up-regulated	Ctrl_UP_moDC
SULT1C2	716.634	12.6157	0.876649	14.3908	5.91041e-47	2.96079e-45	Up-regulated	Ctrl_UP_moDC
ARRDC4	8469.03	2.88447	0.200496	14.3867	6.27053e-47	3.13099e-45	Up-regulated	Ctrl_UP_moDC
DOCK4	1180.5	2.83813	0.197303	14.3846	6.46362e-47	3.21696e-45	Up-regulated	Ctrl_UP_moDC
MS4A4A	8801.67	4.25667	0.296037	14.3789	7.02519e-47	3.47397e-45	Up-regulated	Ctrl_UP_moDC
CPM	5129.83	3.07422	0.213868	14.3744	7.49461e-47	3.68242e-45	Up-regulated	Ctrl_UP_moDC
DOCK7	1052.24	2.09103	0.1455	14.3713	7.83073e-47	3.82314e-45	Up-regulated	Ctrl_UP_moDC
SLC1A3	1121.72	4.4479	0.310017	14.3473	1.1075e-46	5.33925e-45	Up-regulated	Ctrl_UP_moDC
TDRD6	1292.43	4.05928	0.283161	14.3356	1.31141e-46	6.30254e-45	Up-regulated	Ctrl_UP_moDC
WNT5A	347.487	7.15553	0.499688	14.32	1.64157e-46	7.86469e-45	Up-regulated	Ctrl_UP_moDC
TARS2	825.445	1.34733	0.0941189	14.3151	1.76032e-46	8.40745e-45	Up-regulated	Ctrl_UP_moDC
TIGD6	166.916	1.96047	0.137823	14.2245	6.45665e-46	2.99087e-44	Up-regulated	Ctrl_UP_moDC
TUBG1	750.901	2.29714	0.161871	14.1912	1.03862e-45	4.79669e-44	Up-regulated	Ctrl_UP_moDC
ZFHX2	104.476	3.49397	0.246216	14.1907	1.04642e-45	4.81825e-44	Up-regulated	Ctrl_UP_moDC
MRAS	2959.03	3.19755	0.225358	14.1887	1.07591e-45	4.93925e-44	Up-regulated	Ctrl_UP_moDC
GPT	246.53	7.36225	0.519299	14.1773	1.26641e-45	5.74515e-44	Up-regulated	Ctrl_UP_moDC
DOCK6	183.967	3.31541	0.233879	14.1758	1.29407e-45	5.85337e-44	Up-regulated	Ctrl_UP_moDC
OSGIN1	806.07	3.57118	0.252263	14.1566	1.70059e-45	7.6472e-44	Up-regulated	Ctrl_UP_moDC
ZNF219	1527.23	2.81077	0.198626	14.1511	1.83981e-45	8.24912e-44	Up-regulated	Ctrl_UP_moDC
PPFIBP1	817.444	4.42876	0.313085	14.1456	1.98943e-45	8.89402e-44	Up-regulated	Ctrl_UP_moDC
LZTS2	1810.51	2.65389	0.187692	14.1396	2.16496e-45	9.6507e-44	Up-regulated	Ctrl_UP_moDC
MEGF8	1599.48	2.19723	0.15576	14.1065	3.4637e-45	1.5307e-43	Up-regulated	Ctrl_UP_moDC
DTNA	498.65	4.26	0.302513	14.0821	4.89662e-45	2.15774e-43	Up-regulated	Ctrl_UP_moDC
HOMEZ	511.011	1.69268	0.12053	14.0436	8.42657e-45	3.70263e-43	Up-regulated	Ctrl_UP_moDC
ABHD6	693.471	2.12236	0.151396	14.0186	1.19914e-44	5.23909e-43	Up-regulated	Ctrl_UP_moDC
GPR146	450.121	4.23699	0.302764	13.9944	1.68715e-44	7.30891e-43	Up-regulated	Ctrl_UP_moDC
YPEL4	218.289	4.89527	0.349998	13.9866	1.88292e-44	8.13413e-43	Up-regulated	Ctrl_UP_moDC
PSMB5	1313.25	2.17179	0.15565	13.953	3.01498e-44	1.29518e-42	Up-regulated	Ctrl_UP_moDC
PDCD1LG2	1333.02	6.2777	0.450123	13.9466	3.29798e-44	1.4128e-42	Up-regulated	Ctrl_UP_moDC
CTSZ	128696	2.42211	0.173968	13.9227	4.61233e-44	1.95948e-42	Up-regulated	Ctrl_UP_moDC
FMNL2	1280.84	3.2901	0.236464	13.9137	5.22873e-44	2.20309e-42	Up-regulated	Ctrl_UP_moDC
ZFYVE26	3364.22	2.02097	0.145392	13.9001	6.32303e-44	2.64964e-42	Up-regulated	Ctrl_UP_moDC
MYO1E	2716.82	2.72603	0.196249	13.8907	7.21537e-44	2.99098e-42	Up-regulated	Ctrl_UP_moDC
SCD	3864.61	4.12525	0.297239	13.8786	8.54535e-44	3.53277e-42	Up-regulated	Ctrl_UP_moDC
PNPLA6	11731.8	1.57357	0.113564	13.8562	1.16697e-43	4.79861e-42	Up-regulated	Ctrl_UP_moDC
CCL2	6183.63	5.60747	0.404891	13.8493	1.28433e-43	5.25313e-42	Up-regulated	Ctrl_UP_moDC
GPX3	1400.89	4.63992	0.335366	13.8354	1.5593e-43	6.34404e-42	Up-regulated	Ctrl_UP_moDC
SH3D21	276.327	4.12347	0.298327	13.822	1.87783e-43	7.59979e-42	Up-regulated	Ctrl_UP_moDC
ADAM9	6365.37	2.19127	0.158633	13.8135	2.11391e-43	8.51043e-42	Up-regulated	Ctrl_UP_moDC
MSANTD3	1138.93	3.86031	0.279504	13.8113	2.17867e-43	8.74823e-42	Up-regulated	Ctrl_UP_moDC
PSPH	528.673	2.63666	0.190998	13.8047	2.38845e-43	9.5656e-42	Up-regulated	Ctrl_UP_moDC
CFB	248.909	4.76096	0.345922	13.7631	4.24852e-43	1.69269e-41	Up-regulated	Ctrl_UP_moDC
VAC14	5124.63	2.25287	0.164069	13.7312	6.60198e-43	2.6168e-41	Up-regulated	Ctrl_UP_moDC
EFCAB11	129.908	2.30469	0.167917	13.7252	7.17552e-43	2.82955e-41	Up-regulated	Ctrl_UP_moDC
PDE4DIP	3233.27	2.5119	0.183319	13.7023	9.83693e-43	3.83965e-41	Up-regulated	Ctrl_UP_moDC
P4HA1	5222.34	2.36976	0.173045	13.6945	1.09551e-42	4.2653e-41	Up-regulated	Ctrl_UP_moDC
PPME1	839.565	2.41289	0.176313	13.6852	1.24393e-42	4.8309e-41	Up-regulated	Ctrl_UP_moDC
NEU1	5887.29	1.88247	0.137868	13.6542	1.90546e-42	7.34439e-41	Up-regulated	Ctrl_UP_moDC
LMAN2L	897.391	1.86153	0.136844	13.6033	3.82541e-42	1.46711e-40	Up-regulated	Ctrl_UP_moDC
CERCAM	795.943	4.32807	0.318624	13.5836	5.00712e-42	1.91554e-40	Up-regulated	Ctrl_UP_moDC
NRP1	5658.52	3.99076	0.294179	13.5658	6.39104e-42	2.43287e-40	Up-regulated	Ctrl_UP_moDC
PAPSS2	2493.58	2.94023	0.216823	13.5605	6.865e-42	2.59402e-40	Up-regulated	Ctrl_UP_moDC
INSIG2	1108.01	2.33238	0.172252	13.5405	9.01523e-42	3.38159e-40	Up-regulated	Ctrl_UP_moDC
PDZD7	68.7063	4.01028	0.296434	13.5284	1.0629e-41	3.97721e-40	Up-regulated	Ctrl_UP_moDC
GALNT18	278.156	10.2274	0.756537	13.5187	1.21282e-41	4.52716e-40	Up-regulated	Ctrl_UP_moDC
RHBDF1	119.191	6.24459	0.463151	13.4828	1.974e-41	7.33288e-40	Up-regulated	Ctrl_UP_moDC
QPRT	1044.45	3.71859	0.276061	13.4702	2.34318e-41	8.66244e-40	Up-regulated	Ctrl_UP_moDC
APEX2	901.359	1.47316	0.10949	13.4547	2.88986e-41	1.0607e-39	Up-regulated	Ctrl_UP_moDC
CDK4	2074.57	1.75136	0.130248	13.4464	3.23167e-41	1.18333e-39	Up-regulated	Ctrl_UP_moDC
GIPC1	1495.95	2.09979	0.156599	13.4087	5.38074e-41	1.96557e-39	Up-regulated	Ctrl_UP_moDC
FNIP2	2861.33	2.22016	0.165643	13.4033	5.78062e-41	2.10664e-39	Up-regulated	Ctrl_UP_moDC
UBTD2	808.428	2.07367	0.154968	13.3812	7.78387e-41	2.81666e-39	Up-regulated	Ctrl_UP_moDC
ARMC9	168.41	6.59163	0.492807	13.3757	8.38814e-41	3.0282e-39	Up-regulated	Ctrl_UP_moDC
TUBB3	758.26	5.86769	0.438841	13.3709	8.94625e-41	3.22212e-39	Up-regulated	Ctrl_UP_moDC
WSB2	3560.43	1.8334	0.137387	13.3448	1.27058e-40	4.55484e-39	Up-regulated	Ctrl_UP_moDC
TMEM45B	259.531	5.24413	0.393682	13.3207	1.75385e-40	6.2581e-39	Up-regulated	Ctrl_UP_moDC
IL1R1	1564.89	3.82516	0.287381	13.3104	2.01354e-40	7.16811e-39	Up-regulated	Ctrl_UP_moDC
FGD5	760.587	7.80805	0.586779	13.3066	2.1182e-40	7.50593e-39	Up-regulated	Ctrl_UP_moDC
RBPJ	8660.4	2.10419	0.158163	13.3039	2.19593e-40	7.76016e-39	Up-regulated	Ctrl_UP_moDC
ABCF3	1413.53	1.17034	0.0879704	13.3038	2.20003e-40	7.76016e-39	Up-regulated	Ctrl_UP_moDC
SPTAN1	9270.61	2.40759	0.18112	13.2928	2.54998e-40	8.95347e-39	Up-regulated	Ctrl_UP_moDC
EPDR1	457.961	3.97306	0.299022	13.2868	2.7599e-40	9.66845e-39	Up-regulated	Ctrl_UP_moDC
FCRLB	1989.59	5.18314	0.390427	13.2756	3.20725e-40	1.11593e-38	Up-regulated	Ctrl_UP_moDC
ERI1	1286.98	2.36029	0.1778	13.275	3.2335e-40	1.12253e-38	Up-regulated	Ctrl_UP_moDC
MMP19	1301.15	4.72731	0.356785	13.2497	4.52716e-40	1.56106e-38	Up-regulated	Ctrl_UP_moDC
TMEM117	164.762	4.13178	0.312041	13.2412	5.0762e-40	1.74646e-38	Up-regulated	Ctrl_UP_moDC
RAP1GAP	390.625	9.15468	0.691799	13.2331	5.64752e-40	1.93869e-38	Up-regulated	Ctrl_UP_moDC
SH3PXD2A	995.504	2.7018	0.204395	13.2185	6.86075e-40	2.34992e-38	Up-regulated	Ctrl_UP_moDC
HSD17B4	6525.04	1.65	0.124887	13.212	7.48066e-40	2.55656e-38	Up-regulated	Ctrl_UP_moDC
ANGPTL4	471.378	6.49542	0.491872	13.2055	8.154e-40	2.78049e-38	Up-regulated	Ctrl_UP_moDC
CALR	42215.8	1.92496	0.145863	13.197	9.12732e-40	3.09183e-38	Up-regulated	Ctrl_UP_moDC
ATP6V1C1	3409.2	1.66352	0.126169	13.1848	1.07269e-39	3.62569e-38	Up-regulated	Ctrl_UP_moDC
MCOLN3	200.953	8.2986	0.63007	13.1709	1.29004e-39	4.34124e-38	Up-regulated	Ctrl_UP_moDC
SLC17A7	172.995	7.37742	0.560318	13.1665	1.36827e-39	4.59447e-38	Up-regulated	Ctrl_UP_moDC
TUBA1B	34886.2	2.06985	0.157296	13.1589	1.51246e-39	5.06758e-38	Up-regulated	Ctrl_UP_moDC
INF2	6248.41	2.48859	0.189339	13.1436	1.85236e-39	6.17949e-38	Up-regulated	Ctrl_UP_moDC
ATP6V1H	2613.25	2.33329	0.177579	13.1394	1.95705e-39	6.51461e-38	Up-regulated	Ctrl_UP_moDC
AGRN	2406.86	2.88227	0.220207	13.0889	3.81149e-39	1.24983e-37	Up-regulated	Ctrl_UP_moDC
ZNF28	375.34	2.04256	0.15606	13.0883	3.84316e-39	1.25753e-37	Up-regulated	Ctrl_UP_moDC
CCL18	213326	10.8629	0.831092	13.0706	4.84782e-39	1.5829e-37	Up-regulated	Ctrl_UP_moDC
NCS1	599.689	8.57921	0.657567	13.0469	6.61917e-39	2.1567e-37	Up-regulated	Ctrl_UP_moDC
PAQR5	129.831	7.65356	0.590546	12.9601	2.05887e-38	6.59653e-37	Up-regulated	Ctrl_UP_moDC
ZBTB9	157.557	2.20047	0.170143	12.933	2.93063e-38	9.33129e-37	Up-regulated	Ctrl_UP_moDC
HS3ST2	1852.57	11.1981	0.866088	12.9295	3.06924e-38	9.75245e-37	Up-regulated	Ctrl_UP_moDC
CYP27B1	1007.79	8.95462	0.695436	12.8763	6.12254e-38	1.93344e-36	Up-regulated	Ctrl_UP_moDC
NKIRAS1	158.18	1.84024	0.143046	12.8647	7.10922e-38	2.23128e-36	Up-regulated	Ctrl_UP_moDC
LDHD	507.394	2.54701	0.198121	12.8558	7.97486e-38	2.49787e-36	Up-regulated	Ctrl_UP_moDC
USP14	1072.24	1.27429	0.0992386	12.8406	9.70601e-38	3.02163e-36	Up-regulated	Ctrl_UP_moDC
RTKN	185.966	3.81766	0.298172	12.8036	1.56612e-37	4.83641e-36	Up-regulated	Ctrl_UP_moDC
THNSL1	90.1088	2.6086	0.204078	12.7824	2.05684e-37	6.3138e-36	Up-regulated	Ctrl_UP_moDC
AKIP1	639.033	1.38606	0.108567	12.7669	2.50891e-37	7.67089e-36	Up-regulated	Ctrl_UP_moDC
BNIP3	626.813	2.85916	0.224716	12.7234	4.38233e-37	1.33193e-35	Up-regulated	Ctrl_UP_moDC
NFS1	441.021	1.31719	0.103598	12.7144	4.91984e-37	1.48649e-35	Up-regulated	Ctrl_UP_moDC
CD40	2848.25	3.15591	0.248229	12.7137	4.9633e-37	1.49668e-35	Up-regulated	Ctrl_UP_moDC
NR1H3	1301.75	3.71111	0.291949	12.7115	5.10674e-37	1.53692e-35	Up-regulated	Ctrl_UP_moDC
CCNE1	176.293	3.23015	0.254193	12.7075	5.37546e-37	1.61463e-35	Up-regulated	Ctrl_UP_moDC
ACP2	2526.63	2.26072	0.177996	12.7009	5.84269e-37	1.74815e-35	Up-regulated	Ctrl_UP_moDC
MMP12	4543.48	14.9886	1.18304	12.6696	8.71906e-37	2.59865e-35	Up-regulated	Ctrl_UP_moDC
EPN2	330.267	2.89483	0.228678	12.659	9.97902e-37	2.96842e-35	Up-regulated	Ctrl_UP_moDC
SLC44A1	3860.98	1.91598	0.151359	12.6585	1.00428e-36	2.97589e-35	Up-regulated	Ctrl_UP_moDC
PHAX	736.51	1.74162	0.137626	12.6547	1.05349e-36	3.11569e-35	Up-regulated	Ctrl_UP_moDC
NIPA1	686.798	2.64501	0.209214	12.6426	1.22882e-36	3.62725e-35	Up-regulated	Ctrl_UP_moDC
TLCD2	117.2	4.0972	0.324151	12.6398	1.27403e-36	3.75351e-35	Up-regulated	Ctrl_UP_moDC
GPR153	545.344	3.51933	0.278561	12.634	1.37196e-36	4.03429e-35	Up-regulated	Ctrl_UP_moDC
HSP90AA1	34563.3	1.99538	0.158831	12.5629	3.37547e-36	9.83169e-35	Up-regulated	Ctrl_UP_moDC
CCL23	2274.59	7.78606	0.620364	12.5508	3.93521e-36	1.13973e-34	Up-regulated	Ctrl_UP_moDC
MFHAS1	3438.81	2.21301	0.176483	12.5395	4.53893e-36	1.30965e-34	Up-regulated	Ctrl_UP_moDC
EPHX1	4565.44	2.76114	0.220258	12.5359	4.74938e-36	1.3678e-34	Up-regulated	Ctrl_UP_moDC
BTRC	537.341	1.66262	0.132631	12.5357	4.76295e-36	1.36915e-34	Up-regulated	Ctrl_UP_moDC
ACOT11	329.685	3.11146	0.248233	12.5344	4.8378e-36	1.38807e-34	Up-regulated	Ctrl_UP_moDC
HSD11B1	1979.15	9.6167	0.767578	12.5286	5.20584e-36	1.48812e-34	Up-regulated	Ctrl_UP_moDC
SLC29A3	1984.63	2.97536	0.237546	12.5254	5.42172e-36	1.54695e-34	Up-regulated	Ctrl_UP_moDC
TNFRSF12A	393.525	4.15813	0.332159	12.5185	5.9154e-36	1.68468e-34	Up-regulated	Ctrl_UP_moDC
GPI	11886.4	1.64297	0.131425	12.5012	7.35085e-36	2.08963e-34	Up-regulated	Ctrl_UP_moDC
MRPS6	3196.96	2.45168	0.196159	12.4985	7.60873e-36	2.15894e-34	Up-regulated	Ctrl_UP_moDC
ARL 2.00	1105.97	1.65051	0.132124	12.4921	8.24496e-36	2.33516e-34	Up-regulated	Ctrl_UP_moDC
CPT2	1002.01	1.97932	0.1585	12.4879	8.69314e-36	2.45757e-34	Up-regulated	Ctrl_UP_moDC
RAPH1	759.396	2.54106	0.20385	12.4653	1.15376e-35	3.25571e-34	Up-regulated	Ctrl_UP_moDC
IQCG	336.185	2.09106	0.167764	12.4643	1.16868e-35	3.29179e-34	Up-regulated	Ctrl_UP_moDC
PMP22	1327.7	3.52357	0.282842	12.4577	1.26932e-35	3.5622e-34	Up-regulated	Ctrl_UP_moDC
ENO2	1403.86	4.09675	0.329029	12.4511	1.38015e-35	3.86618e-34	Up-regulated	Ctrl_UP_moDC
CDC37L1	222.478	1.34085	0.107763	12.4425	1.53549e-35	4.28573e-34	Up-regulated	Ctrl_UP_moDC
MIPEP	315.419	2.0357	0.164021	12.4112	2.27263e-35	6.32023e-34	Up-regulated	Ctrl_UP_moDC
MAPK13	2092.17	2.83732	0.228621	12.4106	2.29026e-35	6.35773e-34	Up-regulated	Ctrl_UP_moDC
APOC2	293.69	10.1068	0.815689	12.3904	2.94417e-35	8.12897e-34	Up-regulated	Ctrl_UP_moDC
ABCC3	2966.19	3.1508	0.254358	12.3873	3.06212e-35	8.43949e-34	Up-regulated	Ctrl_UP_moDC
SPRYD7	332.76	1.8931	0.152851	12.3853	3.14093e-35	8.64121e-34	Up-regulated	Ctrl_UP_moDC
NDFIP2	417.191	5.4955	0.444402	12.366	3.9899e-35	1.09183e-33	Up-regulated	Ctrl_UP_moDC
ZNF268	277.059	1.55526	0.125827	12.3603	4.28587e-35	1.16866e-33	Up-regulated	Ctrl_UP_moDC
CLDN23	1178.17	3.8878	0.314651	12.3559	4.52461e-35	1.2294e-33	Up-regulated	Ctrl_UP_moDC
SEMA7A	1345.48	3.88909	0.314867	12.3515	4.78036e-35	1.2966e-33	Up-regulated	Ctrl_UP_moDC
ZNF274	525.416	1.38065	0.111964	12.3312	6.15392e-35	1.66622e-33	Up-regulated	Ctrl_UP_moDC
AIFM2	589.215	2.9413	0.238571	12.3288	6.33753e-35	1.71292e-33	Up-regulated	Ctrl_UP_moDC
FOXQ1	1020.59	11.0642	0.897518	12.3275	6.43901e-35	1.73729e-33	Up-regulated	Ctrl_UP_moDC
LITAF	13812.3	1.61381	0.131022	12.317	7.33346e-35	1.96483e-33	Up-regulated	Ctrl_UP_moDC
SC5D	760.371	2.06468	0.168125	12.2806	1.15155e-34	3.05867e-33	Up-regulated	Ctrl_UP_moDC
CHI3L1	3026.5	8.08732	0.659384	12.265	1.3969e-34	3.6849e-33	Up-regulated	Ctrl_UP_moDC
TIMP3	3758.25	9.15919	0.747162	12.2586	1.51015e-34	3.97681e-33	Up-regulated	Ctrl_UP_moDC
GGT5	570.585	5.95677	0.486099	12.2542	1.59446e-34	4.19165e-33	Up-regulated	Ctrl_UP_moDC
PELO	507.947	1.47111	0.120065	12.2525	1.62827e-34	4.27324e-33	Up-regulated	Ctrl_UP_moDC
MSANTD3-TMEFF1	112.378	3.82707	0.31255	12.2447	1.79424e-34	4.70078e-33	Up-regulated	Ctrl_UP_moDC
GM2A	34565.3	3.85071	0.314617	12.2393	1.91585e-34	5.01087e-33	Up-regulated	Ctrl_UP_moDC
WNT5B	664.2	3.27328	0.267486	12.2372	1.96673e-34	5.1352e-33	Up-regulated	Ctrl_UP_moDC
PITPNA	5691.19	1.31261	0.107304	12.2326	2.08271e-34	5.41964e-33	Up-regulated	Ctrl_UP_moDC
PCGF2	206.131	4.54932	0.372512	12.2125	2.66434e-34	6.89812e-33	Up-regulated	Ctrl_UP_moDC
EEF2K	1283.06	2.10131	0.172117	12.2086	2.79556e-34	7.21358e-33	Up-regulated	Ctrl_UP_moDC
NUDT9	833.326	1.36908	0.112151	12.2075	2.8347e-34	7.30233e-33	Up-regulated	Ctrl_UP_moDC
TMEM51-AS1	183.301	7.20714	0.590944	12.196	3.26574e-34	8.37064e-33	Up-regulated	Ctrl_UP_moDC
PPP1R3B	1054.94	2.62565	0.21557	12.1801	3.96995e-34	1.0125e-32	Up-regulated	Ctrl_UP_moDC
TMEM41B	727.81	1.40952	0.115781	12.174	4.27383e-34	1.0882e-32	Up-regulated	Ctrl_UP_moDC
NAB2	1208.47	2.23223	0.1834	12.1713	4.41782e-34	1.123e-32	Up-regulated	Ctrl_UP_moDC
SEPHS2	3977.42	2.11619	0.174008	12.1615	4.9839e-34	1.26481e-32	Up-regulated	Ctrl_UP_moDC
TUBB	15091.7	1.61463	0.132815	12.157	5.26325e-34	1.3335e-32	Up-regulated	Ctrl_UP_moDC
GATM	638.118	4.15352	0.341964	12.1461	6.01811e-34	1.51975e-32	Up-regulated	Ctrl_UP_moDC
PPP1R16A	830.501	2.06282	0.170368	12.1081	9.57393e-34	2.40192e-32	Up-regulated	Ctrl_UP_moDC
SPIRE1	809.237	2.6106	0.215613	12.1078	9.60167e-34	2.40495e-32	Up-regulated	Ctrl_UP_moDC
LPL	3362.45	7.40801	0.611962	12.1053	9.89618e-34	2.47469e-32	Up-regulated	Ctrl_UP_moDC
BCL2L1	2455.82	1.47231	0.121682	12.0997	1.06056e-33	2.64779e-32	Up-regulated	Ctrl_UP_moDC
CACYBP	2446.14	1.48158	0.1226	12.0847	1.2729e-33	3.16251e-32	Up-regulated	Ctrl_UP_moDC
SLCO4A1	423.312	4.49117	0.371904	12.0762	1.41148e-33	3.48989e-32	Up-regulated	Ctrl_UP_moDC
TIMM21	397.419	1.49802	0.124192	12.0622	1.67349e-33	4.13107e-32	Up-regulated	Ctrl_UP_moDC
ACOT13	1025.67	2.00793	0.167093	12.0168	2.89821e-33	7.12005e-32	Up-regulated	Ctrl_UP_moDC
PPFIBP2	1147.73	1.25806	0.104737	12.0116	3.08841e-33	7.57522e-32	Up-regulated	Ctrl_UP_moDC
MTX2	395.841	1.41155	0.117533	12.0098	3.15426e-33	7.72443e-32	Up-regulated	Ctrl_UP_moDC
ACO1	1330.51	2.32004	0.193208	12.008	3.22661e-33	7.88903e-32	Up-regulated	Ctrl_UP_moDC
GAS2L3	822.358	3.94197	0.328976	11.9826	4.38524e-33	1.06541e-31	Up-regulated	Ctrl_UP_moDC
STIP1	5536.54	2.21695	0.185029	11.9816	4.43586e-33	1.07601e-31	Up-regulated	Ctrl_UP_moDC
FST	99.1625	6.25999	0.522996	11.9695	5.13476e-33	1.24358e-31	Up-regulated	Ctrl_UP_moDC
SEMA3C	1849.78	2.35927	0.197449	11.9487	6.59363e-33	1.59189e-31	Up-regulated	Ctrl_UP_moDC
HTRA4	118.465	6.22633	0.521371	11.9422	7.1292e-33	1.71581e-31	Up-regulated	Ctrl_UP_moDC
CIPC	986.543	1.89194	0.158537	11.9337	7.89742e-33	1.89773e-31	Up-regulated	Ctrl_UP_moDC
FAM210A	393.274	1.48769	0.124742	11.9261	8.64929e-33	2.07515e-31	Up-regulated	Ctrl_UP_moDC
VSIG10L	226.916	2.53481	0.212753	11.9144	9.96294e-33	2.3866e-31	Up-regulated	Ctrl_UP_moDC
ST7	618.78	2.08083	0.174753	11.9073	1.08418e-32	2.59308e-31	Up-regulated	Ctrl_UP_moDC
DUOXA1	122.97	8.73103	0.733592	11.9018	1.15881e-32	2.76729e-31	Up-regulated	Ctrl_UP_moDC
CACNA1G	128.224	9.51837	0.800121	11.8962	1.23906e-32	2.95433e-31	Up-regulated	Ctrl_UP_moDC
ALOX15B	1599.65	3.15463	0.265295	11.8911	1.31733e-32	3.13126e-31	Up-regulated	Ctrl_UP_moDC
HSPD1	6733.26	1.95542	0.164453	11.8904	1.32726e-32	3.14998e-31	Up-regulated	Ctrl_UP_moDC
DHCR24	3170.79	4.09431	0.344649	11.8796	1.5104e-32	3.57911e-31	Up-regulated	Ctrl_UP_moDC
CLTC	13007.3	1.6695	0.14057	11.8766	1.56615e-32	3.69981e-31	Up-regulated	Ctrl_UP_moDC
LINC00520	122.845	9.11446	0.767864	11.8699	1.69715e-32	3.99702e-31	Up-regulated	Ctrl_UP_moDC
LHFPL2	4445.89	2.33474	0.196871	11.8592	1.92695e-32	4.52435e-31	Up-regulated	Ctrl_UP_moDC
HIF1AN	1741.27	1.15328	0.0973084	11.8518	2.10506e-32	4.92002e-31	Up-regulated	Ctrl_UP_moDC
SNX9	1738.92	1.79665	0.151871	11.8301	2.72957e-32	6.33153e-31	Up-regulated	Ctrl_UP_moDC
MMAA	207.118	1.71717	0.145173	11.8284	2.78438e-32	6.44895e-31	Up-regulated	Ctrl_UP_moDC
ATP6V0D2	300.984	10.2211	0.86471	11.8203	3.06672e-32	7.08155e-31	Up-regulated	Ctrl_UP_moDC
SLC7A11	1407.33	5.55462	0.470146	11.8147	3.27909e-32	7.56058e-31	Up-regulated	Ctrl_UP_moDC
CNDP2	10979.3	1.56725	0.132661	11.814	3.30569e-32	7.61051e-31	Up-regulated	Ctrl_UP_moDC
AP1S1	1249.79	1.95223	0.165363	11.8057	3.6465e-32	8.35761e-31	Up-regulated	Ctrl_UP_moDC
DOCK3	407.804	5.79129	0.491011	11.7946	4.16058e-32	9.50752e-31	Up-regulated	Ctrl_UP_moDC
RPF2	703.472	1.71596	0.145641	11.7821	4.82629e-32	1.09798e-30	Up-regulated	Ctrl_UP_moDC
FABP4	2210.79	13.2121	1.12413	11.7531	6.80525e-32	1.54591e-30	Up-regulated	Ctrl_UP_moDC
CD1B	1969.92	7.18005	0.611507	11.7416	7.80346e-32	1.76744e-30	Up-regulated	Ctrl_UP_moDC
SOAT1	7142.71	2.15539	0.183746	11.7302	8.92249e-32	2.01201e-30	Up-regulated	Ctrl_UP_moDC
POMT2	412.39	1.59122	0.135923	11.7068	1.1766e-31	2.64546e-30	Up-regulated	Ctrl_UP_moDC
SLAMF9	412.246	9.29196	0.793989	11.7029	1.23194e-31	2.76584e-30	Up-regulated	Ctrl_UP_moDC
HSPG2	1196.24	3.92734	0.335785	11.696	1.33595e-31	2.99062e-30	Up-regulated	Ctrl_UP_moDC
PTMS	1789.94	2.5308	0.217112	11.6567	2.12139e-31	4.71458e-30	Up-regulated	Ctrl_UP_moDC
GGCX	1126.06	1.54631	0.132656	11.6566	2.12446e-31	4.71458e-30	Up-regulated	Ctrl_UP_moDC
POMGNT2	402.271	1.68758	0.144787	11.6556	2.14916e-31	4.76252e-30	Up-regulated	Ctrl_UP_moDC
METTL1	477.602	3.65422	0.313855	11.643	2.48998e-31	5.50192e-30	Up-regulated	Ctrl_UP_moDC
LIMS1	7963.07	1.92315	0.165249	11.6379	2.64469e-31	5.83538e-30	Up-regulated	Ctrl_UP_moDC
SPTBN4	198.342	5.71589	0.491189	11.6368	2.67728e-31	5.89883e-30	Up-regulated	Ctrl_UP_moDC
IPO13	1327.66	1.41989	0.122045	11.6342	2.76307e-31	6.07914e-30	Up-regulated	Ctrl_UP_moDC
MED18	528.834	2.13326	0.183544	11.6226	3.1645e-31	6.95241e-30	Up-regulated	Ctrl_UP_moDC
EPB41L1	623.27	7.49408	0.645049	11.6179	3.34426e-31	7.32642e-30	Up-regulated	Ctrl_UP_moDC
DOLK	345.253	2.10816	0.181518	11.6141	3.49647e-31	7.64897e-30	Up-regulated	Ctrl_UP_moDC
AHI1	253.259	2.79005	0.24028	11.6117	3.59492e-31	7.85317e-30	Up-regulated	Ctrl_UP_moDC
LAMB2	1648.32	2.6444	0.227796	11.6086	3.72629e-31	8.11709e-30	Up-regulated	Ctrl_UP_moDC
STAG3	89.6986	3.34993	0.28881	11.5991	4.16594e-31	9.04915e-30	Up-regulated	Ctrl_UP_moDC
TGFA	1517.08	2.63923	0.227612	11.5953	4.35251e-31	9.44107e-30	Up-regulated	Ctrl_UP_moDC
XKR3	86.6291	6.10067	0.526334	11.5909	4.58506e-31	9.91754e-30	Up-regulated	Ctrl_UP_moDC
PPIL1	498.539	2.31719	0.199969	11.5877	4.75629e-31	1.02735e-29	Up-regulated	Ctrl_UP_moDC
DUOX1	236.007	5.4675	0.471945	11.585	4.90709e-31	1.05843e-29	Up-regulated	Ctrl_UP_moDC
CCL26	354.983	10.3965	0.897687	11.5814	5.11886e-31	1.10102e-29	Up-regulated	Ctrl_UP_moDC
TTC7B	911.188	2.62702	0.227203	11.5625	6.38553e-31	1.37155e-29	Up-regulated	Ctrl_UP_moDC
TMEM130	191.157	8.50265	0.735829	11.5552	6.94917e-31	1.49053e-29	Up-regulated	Ctrl_UP_moDC
IFT46	265.511	1.57426	0.136293	11.5505	7.33523e-31	1.56896e-29	Up-regulated	Ctrl_UP_moDC
UNG	318.326	1.9297	0.167109	11.5475	7.59584e-31	1.62245e-29	Up-regulated	Ctrl_UP_moDC
HOMER1	135.535	4.55481	0.394756	11.5383	8.45896e-31	1.79683e-29	Up-regulated	Ctrl_UP_moDC
LPIN3	55.0811	4.71897	0.40923	11.5314	9.16884e-31	1.93958e-29	Up-regulated	Ctrl_UP_moDC
TXLNA	2504.08	1.11445	0.0967036	11.5244	9.94257e-31	2.09461e-29	Up-regulated	Ctrl_UP_moDC
HECTD3	1610.56	1.48214	0.128701	11.5162	1.09365e-30	2.29771e-29	Up-regulated	Ctrl_UP_moDC
VPS26A	2282.87	1.33021	0.115532	11.5137	1.12482e-30	2.35997e-29	Up-regulated	Ctrl_UP_moDC
LAMP3	384.177	4.81	0.417952	11.5085	1.19544e-30	2.50471e-29	Up-regulated	Ctrl_UP_moDC
CEP170B	216.091	3.23789	0.281367	11.5077	1.20671e-30	2.5249e-29	Up-regulated	Ctrl_UP_moDC
B3GALNT1	176.518	3.85063	0.334716	11.5041	1.2573e-30	2.62717e-29	Up-regulated	Ctrl_UP_moDC
MTUS1	183.25	4.34005	0.377495	11.497	1.36601e-30	2.84658e-29	Up-regulated	Ctrl_UP_moDC
PDZD11	432.436	1.55224	0.135047	11.494	1.41383e-30	2.94225e-29	Up-regulated	Ctrl_UP_moDC
ANAPC7	1123.71	1.46405	0.127393	11.4923	1.44166e-30	2.99612e-29	Up-regulated	Ctrl_UP_moDC
TRIP10	555.782	2.32338	0.202276	11.4862	1.54806e-30	3.21291e-29	Up-regulated	Ctrl_UP_moDC
CHEK1	217.645	2.08152	0.181253	11.4841	1.5866e-30	3.28844e-29	Up-regulated	Ctrl_UP_moDC
SNX12	1329.77	1.06521	0.0927983	11.4788	1.68649e-30	3.48141e-29	Up-regulated	Ctrl_UP_moDC
RRP1	1101.56	2.15749	0.187964	11.4782	1.69789e-30	3.50024e-29	Up-regulated	Ctrl_UP_moDC
M6PR	12156.6	1.33618	0.116437	11.4756	1.74995e-30	3.59793e-29	Up-regulated	Ctrl_UP_moDC
DIP2C	218.011	4.21181	0.367119	11.4726	1.81161e-30	3.71973e-29	Up-regulated	Ctrl_UP_moDC
PRSS36	664.693	2.80641	0.24481	11.4636	2.00972e-30	4.11356e-29	Up-regulated	Ctrl_UP_moDC
PLXNA3	1175.19	2.62071	0.228612	11.4635	2.01144e-30	4.11356e-29	Up-regulated	Ctrl_UP_moDC
VEGFB	2214.32	2.78119	0.242686	11.46	2.095e-30	4.27875e-29	Up-regulated	Ctrl_UP_moDC
TBC1D16	691.087	3.23848	0.282858	11.4491	2.37477e-30	4.81815e-29	Up-regulated	Ctrl_UP_moDC
LIMA1	1312.29	4.1185	0.359762	11.4478	2.41093e-30	4.88506e-29	Up-regulated	Ctrl_UP_moDC
SMIM15	1205.65	1.31171	0.114707	11.4354	2.78402e-30	5.6262e-29	Up-regulated	Ctrl_UP_moDC
ABR	9946.36	1.20396	0.105352	11.428	3.03118e-30	6.11766e-29	Up-regulated	Ctrl_UP_moDC
INTS5	872.678	1.57229	0.137627	11.4243	3.16197e-30	6.36491e-29	Up-regulated	Ctrl_UP_moDC
RAB38	246.106	3.29511	0.288973	11.4028	4.04856e-30	8.1177e-29	Up-regulated	Ctrl_UP_moDC
CNIH3	173.307	8.03224	0.705535	11.3846	4.98887e-30	9.97709e-29	Up-regulated	Ctrl_UP_moDC
ATP6AP1	13544.3	1.5459	0.13592	11.3736	5.65975e-30	1.12894e-28	Up-regulated	Ctrl_UP_moDC
PDP2	294.211	3.05838	0.269041	11.3677	6.05636e-30	1.20649e-28	Up-regulated	Ctrl_UP_moDC
BCAR1	1170.62	11.5457	1.0174	11.3482	7.56737e-30	1.49972e-28	Up-regulated	Ctrl_UP_moDC
SLC25A48	314.984	10.7522	0.9475	11.348	7.59162e-30	1.50259e-28	Up-regulated	Ctrl_UP_moDC
ARL 1.00	1010.1	1.24867	0.110103	11.341	8.22401e-30	1.62567e-28	Up-regulated	Ctrl_UP_moDC
NUDT12	131.524	2.33422	0.205973	11.3326	9.04508e-30	1.7811e-28	Up-regulated	Ctrl_UP_moDC
ERMP1	1062.87	1.96134	0.173282	11.3188	1.05938e-29	2.07808e-28	Up-regulated	Ctrl_UP_moDC
MIR210HG	164.522	5.81942	0.514932	11.3013	1.29253e-29	2.52577e-28	Up-regulated	Ctrl_UP_moDC
ACTA2	717.417	3.02484	0.268282	11.2749	1.74628e-29	3.39092e-28	Up-regulated	Ctrl_UP_moDC
NCKIPSD	785.06	1.61344	0.143266	11.2618	2.02481e-29	3.92681e-28	Up-regulated	Ctrl_UP_moDC
SPRED2	523.476	2.53802	0.225452	11.2575	2.12733e-29	4.12044e-28	Up-regulated	Ctrl_UP_moDC
FAHD1	926.455	1.58843	0.141226	11.2474	2.38589e-29	4.60384e-28	Up-regulated	Ctrl_UP_moDC
CSF1	10402.3	7.17351	0.63785	11.2464	2.41273e-29	4.64979e-28	Up-regulated	Ctrl_UP_moDC
SLC39A12	60.5173	8.2554	0.734907	11.2333	2.79943e-29	5.38155e-28	Up-regulated	Ctrl_UP_moDC
DNAJA4	1083.93	2.39027	0.2128	11.2325	2.82519e-29	5.42429e-28	Up-regulated	Ctrl_UP_moDC
PLA2G15	2240.78	1.93487	0.172418	11.222	3.18157e-29	6.07065e-28	Up-regulated	Ctrl_UP_moDC
RIMBP3	114.824	3.09012	0.275481	11.2172	3.35897e-29	6.39326e-28	Up-regulated	Ctrl_UP_moDC
EXTL2	162.692	2.47869	0.221306	11.2003	4.06378e-29	7.70614e-28	Up-regulated	Ctrl_UP_moDC
KATNAL2	56.7896	3.10284	0.277138	11.196	4.26509e-29	8.07794e-28	Up-regulated	Ctrl_UP_moDC
UBL4A	1668.93	1.29136	0.115362	11.194	4.36312e-29	8.25343e-28	Up-regulated	Ctrl_UP_moDC
NTAN1	1891.26	2.11859	0.189471	11.1816	5.01863e-29	9.43539e-28	Up-regulated	Ctrl_UP_moDC
HSPA8	36386.1	1.73749	0.15547	11.1757	5.36115e-29	1.0067e-27	Up-regulated	Ctrl_UP_moDC
FBXO8	354.016	1.58171	0.141621	11.1686	5.80703e-29	1.0891e-27	Up-regulated	Ctrl_UP_moDC
AHSA1	2461.82	1.40942	0.126284	11.1607	6.35211e-29	1.18843e-27	Up-regulated	Ctrl_UP_moDC
PIK3R6	1937.19	2.18839	0.196369	11.1443	7.63506e-29	1.42673e-27	Up-regulated	Ctrl_UP_moDC
CREG1	22411.4	1.7734	0.159248	11.1361	8.3717e-29	1.56248e-27	Up-regulated	Ctrl_UP_moDC
GREB1	60.7855	4.90757	0.441273	11.1214	9.87026e-29	1.83549e-27	Up-regulated	Ctrl_UP_moDC
PAFAH2	704.072	1.35688	0.122026	11.1196	1.00759e-28	1.86696e-27	Up-regulated	Ctrl_UP_moDC
MAP1A	1652.77	3.78144	0.340301	11.112	1.09632e-28	2.02892e-27	Up-regulated	Ctrl_UP_moDC
ZBTB7C	165.193	6.56656	0.591392	11.1036	1.20532e-28	2.22796e-27	Up-regulated	Ctrl_UP_moDC
TPBGL	131.5	6.35202	0.572203	11.101	1.2405e-28	2.2875e-27	Up-regulated	Ctrl_UP_moDC
RASAL1	78.8268	5.70245	0.513762	11.0994	1.26272e-28	2.3229e-27	Up-regulated	Ctrl_UP_moDC
ITGAV	2162.39	2.05026	0.184985	11.0834	1.51038e-28	2.76855e-27	Up-regulated	Ctrl_UP_moDC
OSBPL1A	1333.14	2.08478	0.188133	11.0814	1.54411e-28	2.82365e-27	Up-regulated	Ctrl_UP_moDC
PNPO	1023.11	1.43061	0.129146	11.0774	1.61427e-28	2.94458e-27	Up-regulated	Ctrl_UP_moDC
MSMO1	1226.59	3.37614	0.304785	11.0771	1.61977e-28	2.94799e-27	Up-regulated	Ctrl_UP_moDC
PC	1024.01	2.09511	0.189367	11.0637	1.88103e-28	3.39934e-27	Up-regulated	Ctrl_UP_moDC
PER3	880.234	2.79233	0.25256	11.0561	2.04781e-28	3.69206e-27	Up-regulated	Ctrl_UP_moDC
SARDH	384.368	4.62219	0.41899	11.0317	2.68614e-28	4.8316e-27	Up-regulated	Ctrl_UP_moDC
GNA11	876.76	1.71756	0.155727	11.0293	2.75861e-28	4.95036e-27	Up-regulated	Ctrl_UP_moDC
KMO	1075.87	2.36988	0.214964	11.0246	2.90889e-28	5.21396e-27	Up-regulated	Ctrl_UP_moDC
IL1R2	2255.1	5.16915	0.469257	11.0156	3.21326e-28	5.75283e-27	Up-regulated	Ctrl_UP_moDC
SPATA12	66.3296	5.42585	0.492932	11.0073	3.5241e-28	6.29468e-27	Up-regulated	Ctrl_UP_moDC
LONP1	3797.24	1.67072	0.151892	10.9994	3.84712e-28	6.83987e-27	Up-regulated	Ctrl_UP_moDC
ALAS1	4036.75	2.92006	0.265529	10.9971	3.94544e-28	6.98239e-27	Up-regulated	Ctrl_UP_moDC
SNX24	381.934	2.00097	0.182308	10.9758	4.99579e-28	8.81082e-27	Up-regulated	Ctrl_UP_moDC
LRFN4	1174.82	1.87096	0.170467	10.9755	5.01146e-28	8.81954e-27	Up-regulated	Ctrl_UP_moDC
KCNJ5	383.372	8.43419	0.769325	10.9631	5.74876e-28	1.0058e-26	Up-regulated	Ctrl_UP_moDC
SLC11A2	2709.07	1.66929	0.152313	10.9596	5.97836e-28	1.04479e-26	Up-regulated	Ctrl_UP_moDC
MPV17	2165.41	1.51714	0.138494	10.9546	6.31898e-28	1.10056e-26	Up-regulated	Ctrl_UP_moDC
RASGRP3	1011.8	3.24019	0.296017	10.946	6.94723e-28	1.20453e-26	Up-regulated	Ctrl_UP_moDC
GLA	1924.68	1.60521	0.146773	10.9367	7.69765e-28	1.33163e-26	Up-regulated	Ctrl_UP_moDC
C1S	452.996	5.44568	0.498143	10.932	8.10707e-28	1.40088e-26	Up-regulated	Ctrl_UP_moDC
ATP6V1D	3041.34	2.41193	0.220636	10.9317	8.12844e-28	1.403e-26	Up-regulated	Ctrl_UP_moDC
EMC2	563.038	1.51385	0.138486	10.9314	8.15834e-28	1.40658e-26	Up-regulated	Ctrl_UP_moDC
CYB5A	827.866	3.16161	0.289585	10.9177	9.48372e-28	1.62961e-26	Up-regulated	Ctrl_UP_moDC
MLEC	4800.69	1.93334	0.177111	10.916	9.67056e-28	1.65801e-26	Up-regulated	Ctrl_UP_moDC
P2RY11	1440.7	2.67263	0.244843	10.9157	9.69871e-28	1.66099e-26	Up-regulated	Ctrl_UP_moDC
C1orf54	384.691	2.65845	0.243601	10.9132	9.97379e-28	1.7043e-26	Up-regulated	Ctrl_UP_moDC
C7orf25	283.598	1.86261	0.170813	10.9044	1.09833e-27	1.87056e-26	Up-regulated	Ctrl_UP_moDC
HECTD2	116.527	3.18435	0.292056	10.9032	1.11241e-27	1.89245e-26	Up-regulated	Ctrl_UP_moDC
LPCAT4	897.952	1.81277	0.16653	10.8855	1.35096e-27	2.2932e-26	Up-regulated	Ctrl_UP_moDC
ZNF382	64.5732	2.72084	0.249962	10.885	1.35894e-27	2.30421e-26	Up-regulated	Ctrl_UP_moDC
GGCT	1120.61	2.01733	0.185371	10.8827	1.39384e-27	2.36078e-26	Up-regulated	Ctrl_UP_moDC
MRPL17	567.237	1.90616	0.175176	10.8815	1.41284e-27	2.38771e-26	Up-regulated	Ctrl_UP_moDC
LMLN	343.569	2.35956	0.217051	10.871	1.58439e-27	2.6659e-26	Up-regulated	Ctrl_UP_moDC
PDIA6	11376.1	1.18127	0.108871	10.8502	1.99035e-27	3.33074e-26	Up-regulated	Ctrl_UP_moDC
TUSC1	182.024	1.89721	0.17489	10.848	2.0378e-27	3.40644e-26	Up-regulated	Ctrl_UP_moDC
ATP6V0A1	4435.62	1.38789	0.128022	10.841	2.20118e-27	3.67557e-26	Up-regulated	Ctrl_UP_moDC
CRH	173.741	10.0779	0.92968	10.8402	2.21922e-27	3.70167e-26	Up-regulated	Ctrl_UP_moDC
FAM98A	604.198	1.74027	0.160646	10.833	2.40261e-27	4.00257e-26	Up-regulated	Ctrl_UP_moDC
CCL8	574.991	5.00363	0.461908	10.8325	2.41418e-27	4.0138e-26	Up-regulated	Ctrl_UP_moDC
TNS3	8210.66	1.84892	0.170736	10.8291	2.50475e-27	4.1554e-26	Up-regulated	Ctrl_UP_moDC
FASTKD1	677.061	1.49276	0.137934	10.8222	2.70075e-27	4.47092e-26	Up-regulated	Ctrl_UP_moDC
KAZALD1	63.2778	4.14105	0.382811	10.8175	2.84501e-27	4.69458e-26	Up-regulated	Ctrl_UP_moDC
QSOX1	15865	2.07223	0.19157	10.8171	2.85773e-27	4.71051e-26	Up-regulated	Ctrl_UP_moDC
FTL	698722	2.56126	0.236845	10.8141	2.95213e-27	4.85969e-26	Up-regulated	Ctrl_UP_moDC
CST6	65.8168	8.34134	0.772126	10.8031	3.32814e-27	5.43927e-26	Up-regulated	Ctrl_UP_moDC
STRIP2	333.36	5.33346	0.493763	10.8017	3.38042e-27	5.51884e-26	Up-regulated	Ctrl_UP_moDC
NEK6	4895.2	2.18908	0.202683	10.8005	3.4219e-27	5.58064e-26	Up-regulated	Ctrl_UP_moDC
NANP	224.702	1.62891	0.150977	10.7891	3.87596e-27	6.30109e-26	Up-regulated	Ctrl_UP_moDC
TCTN3	813.01	1.22877	0.113895	10.7886	3.89823e-27	6.32393e-26	Up-regulated	Ctrl_UP_moDC
NCAPH	391.404	4.98845	0.462942	10.7755	4.49114e-27	7.2781e-26	Up-regulated	Ctrl_UP_moDC
ZCCHC2	2709.61	1.97587	0.183374	10.7751	4.51232e-27	7.30473e-26	Up-regulated	Ctrl_UP_moDC
ANKRD37	233.664	2.84495	0.264095	10.7724	4.6453e-27	7.5121e-26	Up-regulated	Ctrl_UP_moDC
PKD2	920.645	2.01972	0.187539	10.7696	4.79084e-27	7.73932e-26	Up-regulated	Ctrl_UP_moDC
TM4SF19	562.552	8.23379	0.764905	10.7645	5.06574e-27	8.17481e-26	Up-regulated	Ctrl_UP_moDC
HYAL2	1108.72	1.71181	0.159226	10.7509	5.87116e-27	9.45472e-26	Up-regulated	Ctrl_UP_moDC
PSMD14	1108.84	1.48212	0.137887	10.7488	6.00095e-27	9.65363e-26	Up-regulated	Ctrl_UP_moDC
UQCC1	620.121	1.50771	0.140336	10.7436	6.35428e-27	1.02007e-25	Up-regulated	Ctrl_UP_moDC
CISD1	290.809	1.70727	0.158926	10.7425	6.42668e-27	1.03061e-25	Up-regulated	Ctrl_UP_moDC
SLC30A6	690.369	1.091	0.101583	10.7399	6.60821e-27	1.05862e-25	Up-regulated	Ctrl_UP_moDC
PLD3	38488.1	2.36079	0.220175	10.7224	7.99307e-27	1.27581e-25	Up-regulated	Ctrl_UP_moDC
PPP1R37	1168.27	1.58538	0.147858	10.7223	7.99715e-27	1.27581e-25	Up-regulated	Ctrl_UP_moDC
EHF	295.882	5.53632	0.51638	10.7214	8.07678e-27	1.28718e-25	Up-regulated	Ctrl_UP_moDC
ATF5	6204.61	2.53272	0.236305	10.718	8.381e-27	1.3329e-25	Up-regulated	Ctrl_UP_moDC
ABCB6	282.061	2.27941	0.212919	10.7055	9.59084e-27	1.52374e-25	Up-regulated	Ctrl_UP_moDC
LAMP1	25991.3	1.84943	0.172773	10.7044	9.70655e-27	1.54053e-25	Up-regulated	Ctrl_UP_moDC
AKAP5	1656.04	6.53052	0.610155	10.703	9.84981e-27	1.56165e-25	Up-regulated	Ctrl_UP_moDC
ESR1	136.203	3.15319	0.294768	10.6972	1.04891e-26	1.66129e-25	Up-regulated	Ctrl_UP_moDC
ITPRIPL1	218.022	3.5068	0.327925	10.6939	1.08686e-26	1.71787e-25	Up-regulated	Ctrl_UP_moDC
INHBA	493.491	7.90983	0.740241	10.6855	1.19031e-26	1.87944e-25	Up-regulated	Ctrl_UP_moDC
GLS	4635.37	1.75047	0.163983	10.6747	1.33679e-26	2.1064e-25	Up-regulated	Ctrl_UP_moDC
PI4K2A	4739.91	1.92486	0.180328	10.6742	1.3435e-26	2.1148e-25	Up-regulated	Ctrl_UP_moDC
TWSG1	811.364	1.64765	0.154364	10.6738	1.35034e-26	2.1234e-25	Up-regulated	Ctrl_UP_moDC
SUOX	550.723	1.23204	0.115645	10.6537	1.67651e-26	2.62557e-25	Up-regulated	Ctrl_UP_moDC
NRSN2	127.588	2.29139	0.215435	10.6361	2.02461e-26	3.15786e-25	Up-regulated	Ctrl_UP_moDC
ALDH9A1	2995.89	1.3831	0.130116	10.6298	2.16589e-26	3.3748e-25	Up-regulated	Ctrl_UP_moDC
ASPH	3351.35	1.93918	0.182497	10.6258	2.26075e-26	3.51903e-25	Up-regulated	Ctrl_UP_moDC
LPXN	3710.95	1.39974	0.131757	10.6236	2.31381e-26	3.59073e-25	Up-regulated	Ctrl_UP_moDC
TTC8	168.319	2.31547	0.218334	10.6052	2.81909e-26	4.35289e-25	Up-regulated	Ctrl_UP_moDC
PDHA1	1538.65	1.00414	0.0947088	10.6024	2.90338e-26	4.47406e-25	Up-regulated	Ctrl_UP_moDC
MGAT4A	3832.83	2.18942	0.207011	10.5764	3.83517e-26	5.89811e-25	Up-regulated	Ctrl_UP_moDC
HSPE1	1928.59	2.30144	0.217786	10.5674	4.21971e-26	6.48301e-25	Up-regulated	Ctrl_UP_moDC
IL22RA2	51.509	8.70392	0.824225	10.5601	4.56054e-26	6.99966e-25	Up-regulated	Ctrl_UP_moDC
ZNF132	78.3267	2.57097	0.243481	10.5592	4.60342e-26	7.05843e-25	Up-regulated	Ctrl_UP_moDC
TUBA1C	7835.46	2.12738	0.201719	10.5462	5.28712e-26	8.05853e-25	Up-regulated	Ctrl_UP_moDC
FMNL3	1927.87	1.90428	0.180591	10.5447	5.37219e-26	8.18009e-25	Up-regulated	Ctrl_UP_moDC
ALDH1A2	826.263	8.01817	0.760635	10.5414	5.56571e-26	8.46638e-25	Up-regulated	Ctrl_UP_moDC
MFSD12	13049.7	3.36998	0.319854	10.536	5.89566e-26	8.95057e-25	Up-regulated	Ctrl_UP_moDC
ZNF252P	581.343	1.23708	0.117449	10.533	6.08922e-26	9.21713e-25	Up-regulated	Ctrl_UP_moDC
GCSHP3	75.8757	1.99247	0.1893	10.5255	6.59419e-26	9.94235e-25	Up-regulated	Ctrl_UP_moDC
COLEC12	1622.29	4.89659	0.466031	10.507	8.02093e-26	1.20698e-24	Up-regulated	Ctrl_UP_moDC
IL18BP	2449.97	2.58802	0.246894	10.4823	1.04189e-25	1.56172e-24	Up-regulated	Ctrl_UP_moDC
NEDD4L	583.483	2.03886	0.194583	10.4781	1.08906e-25	1.63083e-24	Up-regulated	Ctrl_UP_moDC
CTSD	182410	2.45609	0.234431	10.4768	1.10398e-25	1.65156e-24	Up-regulated	Ctrl_UP_moDC
TIFAB	339.903	4.4834	0.42807	10.4735	1.14314e-25	1.7085e-24	Up-regulated	Ctrl_UP_moDC
ABCG2	532.669	7.42416	0.708976	10.4717	1.16571e-25	1.74054e-24	Up-regulated	Ctrl_UP_moDC
HSP90AB1	29000.5	1.54821	0.147872	10.4699	1.18722e-25	1.77093e-24	Up-regulated	Ctrl_UP_moDC
FGF11	78.6223	3.00478	0.287218	10.4617	1.29547e-25	1.9268e-24	Up-regulated	Ctrl_UP_moDC
C2	9408.49	3.84548	0.367909	10.4523	1.43082e-25	2.1199e-24	Up-regulated	Ctrl_UP_moDC
ZNF438	830.811	1.151	0.110137	10.4506	1.45591e-25	2.15499e-24	Up-regulated	Ctrl_UP_moDC
ZNF616	184.857	2.16393	0.207073	10.4501	1.46428e-25	2.1653e-24	Up-regulated	Ctrl_UP_moDC
ADO	2200.54	2.30772	0.220872	10.4482	1.49335e-25	2.20617e-24	Up-regulated	Ctrl_UP_moDC
HIBADH	810.608	1.364	0.130603	10.4439	1.5629e-25	2.3067e-24	Up-regulated	Ctrl_UP_moDC
PHYH	632.76	1.73029	0.165842	10.4334	1.74598e-25	2.57198e-24	Up-regulated	Ctrl_UP_moDC
NAT1	203.336	2.05552	0.197118	10.4278	1.85041e-25	2.7232e-24	Up-regulated	Ctrl_UP_moDC
ADCK2	1721.61	1.62571	0.156033	10.419	2.03087e-25	2.98307e-24	Up-regulated	Ctrl_UP_moDC
IGSF3	166.852	4.439	0.426184	10.4157	2.10297e-25	3.08603e-24	Up-regulated	Ctrl_UP_moDC
TLN2	471.171	4.90069	0.47057	10.4144	2.13191e-25	3.12551e-24	Up-regulated	Ctrl_UP_moDC
CEP112	97.8829	4.55662	0.437605	10.4126	2.17173e-25	3.17783e-24	Up-regulated	Ctrl_UP_moDC
TRPV2	4621.3	1.94009	0.186406	10.4079	2.28252e-25	3.33678e-24	Up-regulated	Ctrl_UP_moDC
NES	57.1997	7.1362	0.685695	10.4073	2.29757e-25	3.35559e-24	Up-regulated	Ctrl_UP_moDC
GPR137C	25.3644	4.45272	0.428621	10.3885	2.79754e-25	4.07419e-24	Up-regulated	Ctrl_UP_moDC
MITF	1012.14	2.06116	0.198584	10.3793	3.07989e-25	4.46424e-24	Up-regulated	Ctrl_UP_moDC
AP3M2	360.79	2.01448	0.194309	10.3674	3.49011e-25	5.04934e-24	Up-regulated	Ctrl_UP_moDC
GOT1	468.708	1.83644	0.177361	10.3542	4.00318e-25	5.78075e-24	Up-regulated	Ctrl_UP_moDC
CD200R1	1924.49	3.50341	0.338451	10.3513	4.12849e-25	5.94495e-24	Up-regulated	Ctrl_UP_moDC
DOCK1	525.206	2.80264	0.27076	10.351	4.14177e-25	5.95849e-24	Up-regulated	Ctrl_UP_moDC
EGR2	5560.45	3.60155	0.348079	10.3469	4.32084e-25	6.2103e-24	Up-regulated	Ctrl_UP_moDC
MAT2A	4670.1	1.54571	0.149393	10.3466	4.33671e-25	6.22729e-24	Up-regulated	Ctrl_UP_moDC
EVL	9328.82	2.5964	0.25122	10.3352	4.88383e-25	6.99986e-24	Up-regulated	Ctrl_UP_moDC
SDSL	831.757	2.55944	0.247681	10.3336	4.96708e-25	7.10592e-24	Up-regulated	Ctrl_UP_moDC
PBDC1	625.319	1.65549	0.160352	10.3241	5.4856e-25	7.82588e-24	Up-regulated	Ctrl_UP_moDC
NUMBL	388.458	1.74747	0.169545	10.3068	6.56522e-25	9.34875e-24	Up-regulated	Ctrl_UP_moDC
VDAC1	4771.63	1.26311	0.122636	10.2996	7.07268e-25	1.0062e-23	Up-regulated	Ctrl_UP_moDC
MORN4	47.7038	3.73818	0.363001	10.298	7.19636e-25	1.02285e-23	Up-regulated	Ctrl_UP_moDC
PREPL	1091.31	1.63869	0.159244	10.2904	7.78319e-25	1.10524e-23	Up-regulated	Ctrl_UP_moDC
UBE2Z	3958.36	1.1138	0.10824	10.2901	7.81236e-25	1.10836e-23	Up-regulated	Ctrl_UP_moDC
TMEM181	1088.16	1.59908	0.155482	10.2847	8.26164e-25	1.16672e-23	Up-regulated	Ctrl_UP_moDC
LRP11	207.991	2.44883	0.238145	10.283	8.41104e-25	1.18564e-23	Up-regulated	Ctrl_UP_moDC
DNAJC5B	379.552	5.43133	0.528869	10.2697	9.64991e-25	1.35655e-23	Up-regulated	Ctrl_UP_moDC
PTPN7	1492.47	2.11217	0.205739	10.2663	1.00006e-24	1.402e-23	Up-regulated	Ctrl_UP_moDC
AARS2	578.175	1.13008	0.110143	10.26	1.06672e-24	1.49408e-23	Up-regulated	Ctrl_UP_moDC
LINC01160	104.671	4.86716	0.474629	10.2547	1.12759e-24	1.57648e-23	Up-regulated	Ctrl_UP_moDC
LEO1	497.908	1.42757	0.139225	10.2537	1.13887e-24	1.59079e-23	Up-regulated	Ctrl_UP_moDC
SERINC5	2909.45	1.50517	0.146832	10.251	1.17168e-24	1.63514e-23	Up-regulated	Ctrl_UP_moDC
TIE1	668.827	6.07218	0.592494	10.2485	1.2019e-24	1.6758e-23	Up-regulated	Ctrl_UP_moDC
HSPA1A	20118.7	2.00637	0.196106	10.2311	1.43948e-24	1.9998e-23	Up-regulated	Ctrl_UP_moDC
ATP13A3	3570.7	2.32646	0.227418	10.2299	1.45702e-24	2.02234e-23	Up-regulated	Ctrl_UP_moDC
SLC16A13	166.482	1.85358	0.181388	10.2189	1.63203e-24	2.26116e-23	Up-regulated	Ctrl_UP_moDC
CLCN4	425.112	2.71819	0.266277	10.2081	1.82332e-24	2.51487e-23	Up-regulated	Ctrl_UP_moDC
PIGU	361.497	1.352	0.132466	10.2064	1.85615e-24	2.55786e-23	Up-regulated	Ctrl_UP_moDC
ACOT2	777.993	2.39182	0.234563	10.1969	2.04672e-24	2.81291e-23	Up-regulated	Ctrl_UP_moDC
ARL6IP1	6230.69	1.20227	0.117934	10.1944	2.1013e-24	2.88277e-23	Up-regulated	Ctrl_UP_moDC
CYP1B1	17168.3	2.56263	0.251405	10.1932	2.12552e-24	2.91341e-23	Up-regulated	Ctrl_UP_moDC
TOR1AIP2	1510.08	1.0559	0.103812	10.1712	2.66472e-24	3.62982e-23	Up-regulated	Ctrl_UP_moDC
TRIM65	1199.43	1.15706	0.113873	10.161	2.96074e-24	4.02236e-23	Up-regulated	Ctrl_UP_moDC
ZNF320	387.989	1.64789	0.162384	10.1481	3.379e-24	4.57444e-23	Up-regulated	Ctrl_UP_moDC
C19orf12	744.54	1.0492	0.103515	10.1357	3.83474e-24	5.17774e-23	Up-regulated	Ctrl_UP_moDC
MICALL2	420.831	3.03243	0.299361	10.1297	4.08041e-24	5.49017e-23	Up-regulated	Ctrl_UP_moDC
MTMR2	602.133	1.45316	0.143477	10.1282	4.14253e-24	5.56888e-23	Up-regulated	Ctrl_UP_moDC
LGALS3	20953.2	2.58399	0.255247	10.1235	4.34597e-24	5.83217e-23	Up-regulated	Ctrl_UP_moDC
CAPG	25986.6	1.90689	0.188387	10.1222	4.40621e-24	5.90785e-23	Up-regulated	Ctrl_UP_moDC
NCK1	1293.32	1.34986	0.13338	10.1204	4.48475e-24	6.00793e-23	Up-regulated	Ctrl_UP_moDC
DAGLA	1419.62	2.33274	0.230687	10.1121	4.88084e-24	6.52717e-23	Up-regulated	Ctrl_UP_moDC
FAM222B	523.73	1.55802	0.154141	10.1077	5.10572e-24	6.81605e-23	Up-regulated	Ctrl_UP_moDC
SPINK1	111.972	10.1571	1.00619	10.0947	5.8338e-24	7.77452e-23	Up-regulated	Ctrl_UP_moDC
VWA5A	796.549	1.5031	0.149203	10.0742	7.18151e-24	9.52929e-23	Up-regulated	Ctrl_UP_moDC
HDLBP	11712.6	1.06776	0.10604	10.0694	7.54279e-24	1e-22	Up-regulated	Ctrl_UP_moDC
CLUAP1	245.04	2.1053	0.209341	10.0568	8.57372e-24	1.13375e-22	Up-regulated	Ctrl_UP_moDC
CTSC	53239.8	2.81258	0.279834	10.0509	9.10483e-24	1.19986e-22	Up-regulated	Ctrl_UP_moDC
BHLHE41	836.03	5.65481	0.562737	10.0488	9.30355e-24	1.22499e-22	Up-regulated	Ctrl_UP_moDC
DNAH3	32.1355	7.1088	0.70766	10.0455	9.6163e-24	1.26401e-22	Up-regulated	Ctrl_UP_moDC
VDR	2180.71	1.7077	0.170105	10.0391	1.02617e-23	1.34769e-22	Up-regulated	Ctrl_UP_moDC
CA12	108.341	10.0392	1.00041	10.0351	1.06819e-23	1.40049e-22	Up-regulated	Ctrl_UP_moDC
TTL	2072.97	1.38218	0.137748	10.0341	1.07965e-23	1.4143e-22	Up-regulated	Ctrl_UP_moDC
RMDN3	950.594	1.17754	0.11752	10.0199	1.24641e-23	1.62998e-22	Up-regulated	Ctrl_UP_moDC
ZFYVE21	724.257	1.31189	0.130935	10.0194	1.25298e-23	1.63717e-22	Up-regulated	Ctrl_UP_moDC
TMEM37	400.306	7.42502	0.742199	10.0041	1.46252e-23	1.89967e-22	Up-regulated	Ctrl_UP_moDC
XPNPEP2	56.1957	2.87044	0.286937	10.0038	1.4673e-23	1.90427e-22	Up-regulated	Ctrl_UP_moDC
MLPH	53.7934	8.39884	0.840185	9.99642	1.5801e-23	2.04548e-22	Up-regulated	Ctrl_UP_moDC
HSPA4	3298.65	1.316	0.131762	9.98772	1.72503e-23	2.23122e-22	Up-regulated	Ctrl_UP_moDC
CC2D1B	1440.84	1.13464	0.113845	9.96655	2.13507e-23	2.75232e-22	Up-regulated	Ctrl_UP_moDC
PGM3	470.584	1.55332	0.15591	9.96292	2.21472e-23	2.85261e-22	Up-regulated	Ctrl_UP_moDC
CELF6	413.888	2.57353	0.258382	9.96017	2.27667e-23	2.92505e-22	Up-regulated	Ctrl_UP_moDC
LINC01010	182.364	10.867	1.09111	9.95958	2.29026e-23	2.94006e-22	Up-regulated	Ctrl_UP_moDC
RGL3	87.1984	3.41723	0.343326	9.95331	2.43931e-23	3.12618e-22	Up-regulated	Ctrl_UP_moDC
MRPL35	671.449	1.62473	0.163264	9.95155	2.48273e-23	3.17654e-22	Up-regulated	Ctrl_UP_moDC
SLC38A7	1869.18	1.81483	0.182607	9.93844	2.83227e-23	3.62074e-22	Up-regulated	Ctrl_UP_moDC
AFAP1L1	420.137	8.93437	0.900351	9.92322	3.2995e-23	4.20406e-22	Up-regulated	Ctrl_UP_moDC
PMFBP1	91.682	4.28237	0.431576	9.92264	3.31867e-23	4.22498e-22	Up-regulated	Ctrl_UP_moDC
SERINC2	1599.25	2.67961	0.27007	9.9219	3.34332e-23	4.25285e-22	Up-regulated	Ctrl_UP_moDC
TSPAN15	434.188	3.94189	0.397334	9.92083	3.37949e-23	4.29531e-22	Up-regulated	Ctrl_UP_moDC
NOTCH3	212.631	3.96147	0.399768	9.90943	3.78804e-23	4.80662e-22	Up-regulated	Ctrl_UP_moDC
EED	495.614	1.39241	0.140692	9.89684	4.29625e-23	5.42909e-22	Up-regulated	Ctrl_UP_moDC
PPT1	23140.5	1.2738	0.129041	9.8713	5.54423e-23	6.9547e-22	Up-regulated	Ctrl_UP_moDC
GALNT12	1521.43	6.43811	0.652546	9.86614	5.83656e-23	7.31544e-22	Up-regulated	Ctrl_UP_moDC
PSMD5	847.117	1.24484	0.126181	9.86551	5.87372e-23	7.35602e-22	Up-regulated	Ctrl_UP_moDC
C17orf58	544.218	3.23626	0.328206	9.86045	6.17706e-23	7.72333e-22	Up-regulated	Ctrl_UP_moDC
CAMK1G	105.948	7.04245	0.714262	9.85976	6.21995e-23	7.77064e-22	Up-regulated	Ctrl_UP_moDC
PARP2	209.254	1.32473	0.134358	9.85967	6.22511e-23	7.77077e-22	Up-regulated	Ctrl_UP_moDC
C1orf74	32.3265	3.25553	0.330363	9.8544	6.56056e-23	8.17624e-22	Up-regulated	Ctrl_UP_moDC
ATG4C	716.955	1.24457	0.126433	9.84372	7.29589e-23	9.05597e-22	Up-regulated	Ctrl_UP_moDC
ADAM12	253.7	5.30772	0.53978	9.83312	8.10682e-23	1.00382e-21	Up-regulated	Ctrl_UP_moDC
AKT1S1	2265.13	1.94697	0.198125	9.82699	8.6155e-23	1.06338e-21	Up-regulated	Ctrl_UP_moDC
UMPS	451.475	1.28013	0.130379	9.81852	9.37114e-23	1.15295e-21	Up-regulated	Ctrl_UP_moDC
TMEM102	556.265	1.49153	0.151976	9.81425	9.77655e-23	1.20187e-21	Up-regulated	Ctrl_UP_moDC
TDP2	2132.39	1.77936	0.181329	9.81289	9.90918e-23	1.2172e-21	Up-regulated	Ctrl_UP_moDC
ACY1	477.912	1.34311	0.136891	9.81146	1.005e-22	1.23351e-21	Up-regulated	Ctrl_UP_moDC
ENOSF1	434.235	1.99879	0.204159	9.7904	1.23808e-22	1.51355e-21	Up-regulated	Ctrl_UP_moDC
RHEB	2712.35	1.50766	0.154119	9.78246	1.33918e-22	1.63325e-21	Up-regulated	Ctrl_UP_moDC
GPAT2	293.674	3.25585	0.332967	9.77829	1.39545e-22	1.69783e-21	Up-regulated	Ctrl_UP_moDC
METTL13	1185.45	1.26566	0.129585	9.76703	1.55959e-22	1.89454e-21	Up-regulated	Ctrl_UP_moDC
TLCD1	24.3699	3.29589	0.337597	9.76277	1.62649e-22	1.97426e-21	Up-regulated	Ctrl_UP_moDC
ZC3HAV1L	47.6033	3.09608	0.317497	9.75155	1.8168e-22	2.20004e-21	Up-regulated	Ctrl_UP_moDC
PEX12	91.34	2.48462	0.255132	9.73857	2.06447e-22	2.49603e-21	Up-regulated	Ctrl_UP_moDC
SAMD1	861.244	1.09039	0.111972	9.7381	2.07403e-22	2.50562e-21	Up-regulated	Ctrl_UP_moDC
COL27A1	94.7501	6.77529	0.695962	9.73514	2.13522e-22	2.57751e-21	Up-regulated	Ctrl_UP_moDC
AQP1	189	6.54383	0.672949	9.72411	2.37988e-22	2.86835e-21	Up-regulated	Ctrl_UP_moDC
ZDHHC9	287.449	1.75398	0.180387	9.72343	2.39571e-22	2.88517e-21	Up-regulated	Ctrl_UP_moDC
CLEC4G	4282.98	3.98921	0.410417	9.7199	2.48032e-22	2.98473e-21	Up-regulated	Ctrl_UP_moDC
GCLM	321.049	1.8289	0.188215	9.71709	2.54952e-22	3.0632e-21	Up-regulated	Ctrl_UP_moDC
TXNRD1	5485.31	1.75419	0.180587	9.71384	2.63226e-22	3.16015e-21	Up-regulated	Ctrl_UP_moDC
OCSTAMP	152.481	10.1341	1.04353	9.71134	2.69764e-22	3.23611e-21	Up-regulated	Ctrl_UP_moDC
NUPR1	4280.51	9.05258	0.932536	9.70749	2.80157e-22	3.35817e-21	Up-regulated	Ctrl_UP_moDC
NMB	149.198	3.48636	0.359314	9.7028	2.93328e-22	3.51058e-21	Up-regulated	Ctrl_UP_moDC
FADD	671.925	1.69735	0.174982	9.70011	3.01161e-22	3.60152e-21	Up-regulated	Ctrl_UP_moDC
SAV1	694.737	1.34638	0.138932	9.69095	3.29456e-22	3.93073e-21	Up-regulated	Ctrl_UP_moDC
NDP	211.573	10.8409	1.11883	9.68943	3.34395e-22	3.98656e-21	Up-regulated	Ctrl_UP_moDC
CKAP5	1559.03	1.30866	0.135076	9.68837	3.37886e-22	4.02505e-21	Up-regulated	Ctrl_UP_moDC
GPD1	207.875	8.34054	0.861721	9.67893	3.70569e-22	4.40076e-21	Up-regulated	Ctrl_UP_moDC
GSKIP	486.471	1.50119	0.155134	9.67672	3.78672e-22	4.49352e-21	Up-regulated	Ctrl_UP_moDC
CRABP2	2042.25	7.80971	0.807279	9.67411	3.88439e-22	4.60586e-21	Up-regulated	Ctrl_UP_moDC
GLRX2	303.686	2.07522	0.214516	9.67397	3.8898e-22	4.60873e-21	Up-regulated	Ctrl_UP_moDC
SDC3	1475.87	2.74539	0.283836	9.67245	3.94823e-22	4.67435e-21	Up-regulated	Ctrl_UP_moDC
CCT4	3589.97	1.23518	0.12785	9.66116	4.40848e-22	5.21123e-21	Up-regulated	Ctrl_UP_moDC
DHRS3	1354.25	3.78056	0.391473	9.65726	4.57951e-22	5.40094e-21	Up-regulated	Ctrl_UP_moDC
INTU	36.118	3.4586	0.358395	9.65023	4.90477e-22	5.76245e-21	Up-regulated	Ctrl_UP_moDC
VTN	43.6019	8.0956	0.839247	9.64626	5.09824e-22	5.98518e-21	Up-regulated	Ctrl_UP_moDC
ATP1B1	914.088	3.60309	0.37364	9.64323	5.25085e-22	6.15964e-21	Up-regulated	Ctrl_UP_moDC
APOO	176.289	2.14899	0.223028	9.6355	5.66166e-22	6.62135e-21	Up-regulated	Ctrl_UP_moDC
CD80	141.789	3.74543	0.388854	9.63198	5.85899e-22	6.84692e-21	Up-regulated	Ctrl_UP_moDC
AHNAK2	667.09	4.12579	0.428542	9.62751	6.1197e-22	7.14616e-21	Up-regulated	Ctrl_UP_moDC
BOLA3	222.806	2.59058	0.269464	9.61382	6.99047e-22	8.1321e-21	Up-regulated	Ctrl_UP_moDC
FAM162A	581.163	1.86177	0.193669	9.61313	7.03786e-22	8.17487e-21	Up-regulated	Ctrl_UP_moDC
TRIM16	402.951	2.02392	0.210629	9.60891	7.33232e-22	8.51047e-21	Up-regulated	Ctrl_UP_moDC
PSMG3-AS1	248.728	2.25006	0.234291	9.60369	7.71291e-22	8.94547e-21	Up-regulated	Ctrl_UP_moDC
PEPD	5309.43	1.34105	0.139664	9.60195	7.84488e-22	9.07799e-21	Up-regulated	Ctrl_UP_moDC
EHHADH	118.563	2.14008	0.222968	9.59817	8.13773e-22	9.40271e-21	Up-regulated	Ctrl_UP_moDC
PPID	1160.73	1.17824	0.122932	9.58444	9.29609e-22	1.06849e-20	Up-regulated	Ctrl_UP_moDC
CCDC127	331.936	1.81775	0.189705	9.58198	9.52051e-22	1.09347e-20	Up-regulated	Ctrl_UP_moDC
DPY19L4	469.326	1.35978	0.142111	9.56841	1.08567e-21	1.24322e-20	Up-regulated	Ctrl_UP_moDC
FILIP1L	186.835	3.55645	0.371758	9.56657	1.10513e-21	1.26456e-20	Up-regulated	Ctrl_UP_moDC
KAZN	55.4931	4.60688	0.481694	9.56391	1.13388e-21	1.2965e-20	Up-regulated	Ctrl_UP_moDC
POP1	245.749	1.74568	0.182574	9.56152	1.16042e-21	1.32488e-20	Up-regulated	Ctrl_UP_moDC
FSCN1	3643.25	3.22559	0.337608	9.55425	1.24482e-21	1.41913e-20	Up-regulated	Ctrl_UP_moDC
TGFBR3L	38.7647	5.02551	0.526595	9.5434	1.38222e-21	1.57111e-20	Up-regulated	Ctrl_UP_moDC
SLC1A2	484.477	7.56951	0.793781	9.53602	1.48419e-21	1.68496e-20	Up-regulated	Ctrl_UP_moDC
SLC48A1	1647.74	1.7682	0.185424	9.53599	1.48457e-21	1.68496e-20	Up-regulated	Ctrl_UP_moDC
RGS12	1071.75	2.26524	0.237684	9.53049	1.56544e-21	1.77543e-20	Up-regulated	Ctrl_UP_moDC
MIEF2	238.861	1.17763	0.123603	9.52754	1.61055e-21	1.82525e-20	Up-regulated	Ctrl_UP_moDC
SLC43A3	5348.6	1.23577	0.129734	9.52543	1.64368e-21	1.86142e-20	Up-regulated	Ctrl_UP_moDC
STARD8	1227.43	1.89289	0.198928	9.51548	1.80881e-21	2.04391e-20	Up-regulated	Ctrl_UP_moDC
HMGCL	1335.78	1.57229	0.16529	9.51228	1.86528e-21	2.10618e-20	Up-regulated	Ctrl_UP_moDC
PCOLCE2	634.702	8.20961	0.864059	9.50121	2.07469e-21	2.33065e-20	Up-regulated	Ctrl_UP_moDC
PLAU	5180.51	4.45463	0.468925	9.49966	2.10576e-21	2.36383e-20	Up-regulated	Ctrl_UP_moDC
GSPT2	172.314	1.74424	0.18362	9.49921	2.11498e-21	2.37072e-20	Up-regulated	Ctrl_UP_moDC
SLC29A1	1951.88	2.54137	0.267566	9.49809	2.13777e-21	2.39452e-20	Up-regulated	Ctrl_UP_moDC
TMEM255A	149.029	2.81016	0.295871	9.49794	2.14083e-21	2.3962e-20	Up-regulated	Ctrl_UP_moDC
ATOX1	1156.76	2.16031	0.22752	9.49501	2.20183e-21	2.46268e-20	Up-regulated	Ctrl_UP_moDC
ACSF2	953.213	1.98488	0.209162	9.48967	2.31766e-21	2.59035e-20	Up-regulated	Ctrl_UP_moDC
PTGR2	170.01	2.11398	0.222781	9.48907	2.331e-21	2.60337e-20	Up-regulated	Ctrl_UP_moDC
ITGA5	10180	1.67864	0.176982	9.48484	2.42754e-21	2.70726e-20	Up-regulated	Ctrl_UP_moDC
OPN3	2130.54	1.51518	0.159837	9.47954	2.55399e-21	2.84416e-20	Up-regulated	Ctrl_UP_moDC
TRAP1	1840.68	1.51974	0.160328	9.47895	2.56866e-21	2.85842e-20	Up-regulated	Ctrl_UP_moDC
HLTF	273.749	1.31784	0.139035	9.47852	2.57921e-21	2.86809e-20	Up-regulated	Ctrl_UP_moDC
CCND1	461.079	5.42431	0.572343	9.47738	2.60746e-21	2.89741e-20	Up-regulated	Ctrl_UP_moDC
ZSCAN31	25.8705	3.41097	0.359932	9.47671	2.6242e-21	2.91391e-20	Up-regulated	Ctrl_UP_moDC
TEFM	172.255	1.4033	0.148142	9.4727	2.72707e-21	3.02377e-20	Up-regulated	Ctrl_UP_moDC
TMEM70	1506.95	1.36854	0.144673	9.4595	3.09417e-21	3.42093e-20	Up-regulated	Ctrl_UP_moDC
DLGAP2	16.9921	6.90753	0.730376	9.4575	3.15402e-21	3.4846e-20	Up-regulated	Ctrl_UP_moDC
BDH2	366.025	1.89769	0.200758	9.4526	3.30524e-21	3.64382e-20	Up-regulated	Ctrl_UP_moDC
UAP1L1	3228.57	1.39137	0.147222	9.45086	3.36066e-21	3.69962e-20	Up-regulated	Ctrl_UP_moDC
JAG1	862.05	1.88802	0.200141	9.43342	3.9695e-21	4.36049e-20	Up-regulated	Ctrl_UP_moDC
TXN	5516.64	2.12538	0.22546	9.42685	4.22609e-21	4.63574e-20	Up-regulated	Ctrl_UP_moDC
PLA2G4A	608.656	2.05794	0.218386	9.42343	4.36593e-21	4.78572e-20	Up-regulated	Ctrl_UP_moDC
NGRN	1756.12	1.30682	0.138724	9.42025	4.50006e-21	4.92222e-20	Up-regulated	Ctrl_UP_moDC
UGDH	911.454	1.76079	0.186952	9.41842	4.57908e-21	5.0051e-20	Up-regulated	Ctrl_UP_moDC
TUBB6	3025.58	2.73944	0.290903	9.41704	4.64e-21	5.06808e-20	Up-regulated	Ctrl_UP_moDC
CEP41	235.191	1.0743	0.114091	9.41615	4.67933e-21	5.10741e-20	Up-regulated	Ctrl_UP_moDC
SLC4A11	55.1478	3.08646	0.327797	9.41577	4.69616e-21	5.12214e-20	Up-regulated	Ctrl_UP_moDC
SLC37A2	7450.47	2.00957	0.21346	9.41429	4.76275e-21	5.1911e-20	Up-regulated	Ctrl_UP_moDC
TNC	278.852	8.68424	0.922626	9.41252	4.84372e-21	5.27561e-20	Up-regulated	Ctrl_UP_moDC
KIF24	49.1342	1.79802	0.191141	9.40678	5.11581e-21	5.56801e-20	Up-regulated	Ctrl_UP_moDC
EFR3B	36.9828	3.88898	0.414716	9.37745	6.75898e-21	7.31502e-20	Up-regulated	Ctrl_UP_moDC
CHST1	41.4539	8.51121	0.907833	9.3753	6.89804e-21	7.46026e-20	Up-regulated	Ctrl_UP_moDC
ZSWIM1	303.022	1.50624	0.160758	9.3696	7.28088e-21	7.86877e-20	Up-regulated	Ctrl_UP_moDC
P4HA2-AS1	16.9996	6.81372	0.727344	9.36794	7.39639e-21	7.988e-20	Up-regulated	Ctrl_UP_moDC
C9orf40	136.701	1.76806	0.188884	9.36054	7.93336e-21	8.5559e-20	Up-regulated	Ctrl_UP_moDC
DARS2	571.027	1.76424	0.188783	9.34536	9.15764e-21	9.84862e-20	Up-regulated	Ctrl_UP_moDC
CYSTM1	986.323	2.13225	0.228271	9.34087	9.55463e-21	1.02612e-19	Up-regulated	Ctrl_UP_moDC
LARP4	1245	1.54625	0.165633	9.33543	1.00586e-20	1.07799e-19	Up-regulated	Ctrl_UP_moDC
ATG9A	1950.44	1.30243	0.139564	9.33216	1.03738e-20	1.111e-19	Up-regulated	Ctrl_UP_moDC
METTL2A	228.707	1.44141	0.154644	9.32087	1.15389e-20	1.23405e-19	Up-regulated	Ctrl_UP_moDC
ERI2	228.874	1.58242	0.169928	9.31231	1.25076e-20	1.33579e-19	Up-regulated	Ctrl_UP_moDC
ANKRD63	36.2695	5.32091	0.571853	9.30467	1.34408e-20	1.43446e-19	Up-regulated	Ctrl_UP_moDC
ZNF613	99.1919	2.0838	0.223984	9.30335	1.36088e-20	1.44938e-19	Up-regulated	Ctrl_UP_moDC
ILVBL	1073.82	1.18385	0.127427	9.2904	1.53713e-20	1.63031e-19	Up-regulated	Ctrl_UP_moDC
NHLRC3	1445.92	1.36446	0.146969	9.28397	1.63282e-20	1.72942e-19	Up-regulated	Ctrl_UP_moDC
WDR36	957.759	1.51577	0.163279	9.28328	1.64347e-20	1.7395e-19	Up-regulated	Ctrl_UP_moDC
KCNK13	694.011	3.2844	0.354053	9.27658	1.75006e-20	1.84978e-19	Up-regulated	Ctrl_UP_moDC
CHID1	2594.91	1.70189	0.183473	9.276	1.75967e-20	1.85865e-19	Up-regulated	Ctrl_UP_moDC
C1orf216	483.858	1.19113	0.128471	9.2716	1.83379e-20	1.93296e-19	Up-regulated	Ctrl_UP_moDC
EMILIN1	972.304	2.98544	0.322568	9.25522	2.1379e-20	2.24889e-19	Up-regulated	Ctrl_UP_moDC
POGK	2373.9	1.03757	0.112121	9.25405	2.16149e-20	2.27215e-19	Up-regulated	Ctrl_UP_moDC
TBCK	702.493	1.55907	0.168506	9.25234	2.19624e-20	2.3071e-19	Up-regulated	Ctrl_UP_moDC
PDGFB	501.113	4.40485	0.47623	9.24941	2.25725e-20	2.36795e-19	Up-regulated	Ctrl_UP_moDC
PLOD3	4295.2	1.39608	0.150946	9.24887	2.26878e-20	2.37842e-19	Up-regulated	Ctrl_UP_moDC
TSPAN3	3066.2	1.73937	0.188086	9.2477	2.2937e-20	2.40291e-19	Up-regulated	Ctrl_UP_moDC
RMI2	166.978	3.52343	0.381188	9.24329	2.39032e-20	2.49733e-19	Up-regulated	Ctrl_UP_moDC
DHX32	597.454	1.02385	0.110873	9.23447	2.5958e-20	2.70833e-19	Up-regulated	Ctrl_UP_moDC
LCMT2	152.305	1.20269	0.130258	9.23312	2.62872e-20	2.74082e-19	Up-regulated	Ctrl_UP_moDC
WDR12	435.739	1.32818	0.1439	9.22986	2.70974e-20	2.82147e-19	Up-regulated	Ctrl_UP_moDC
GDF15	231.048	5.2634	0.570289	9.22936	2.72253e-20	2.83287e-19	Up-regulated	Ctrl_UP_moDC
CEBPA	9703.16	1.62579	0.176166	9.22876	2.73779e-20	2.84682e-19	Up-regulated	Ctrl_UP_moDC
HR	149.346	9.06724	0.982873	9.22524	2.82926e-20	2.93598e-19	Up-regulated	Ctrl_UP_moDC
TTC9C	537.04	1.63396	0.177139	9.22417	2.85757e-20	2.96336e-19	Up-regulated	Ctrl_UP_moDC
SRGAP1	148.591	2.93758	0.31862	9.21969	2.97964e-20	3.08787e-19	Up-regulated	Ctrl_UP_moDC
ZNF189	280.423	1.40592	0.152566	9.21516	3.10827e-20	3.2125e-19	Up-regulated	Ctrl_UP_moDC
ITGAM	31770.3	1.44714	0.157085	9.21251	3.18585e-20	3.29048e-19	Up-regulated	Ctrl_UP_moDC
SLC25A19	1145.89	1.96268	0.213248	9.20376	3.45642e-20	3.56037e-19	Up-regulated	Ctrl_UP_moDC
PSMC2	2725.86	1.37159	0.149063	9.20138	3.5338e-20	3.63764e-19	Up-regulated	Ctrl_UP_moDC
ICMT	2019.02	1.11887	0.1216	9.20119	3.53992e-20	3.64151e-19	Up-regulated	Ctrl_UP_moDC
POMGNT1	834.468	1.41113	0.153381	9.20014	3.57489e-20	3.67501e-19	Up-regulated	Ctrl_UP_moDC
CD63	27128	1.89281	0.205856	9.19479	3.75717e-20	3.85725e-19	Up-regulated	Ctrl_UP_moDC
SUCLA2	758.261	1.13953	0.124014	9.18875	3.97426e-20	4.07468e-19	Up-regulated	Ctrl_UP_moDC
PDGFC	1378.89	2.17123	0.236669	9.1741	4.55364e-20	4.64701e-19	Up-regulated	Ctrl_UP_moDC
SPSB1	515.927	3.70676	0.404411	9.16583	4.91659e-20	5.00743e-19	Up-regulated	Ctrl_UP_moDC
CRYZ	619.795	2.34367	0.255744	9.16411	4.9959e-20	5.08484e-19	Up-regulated	Ctrl_UP_moDC
ZNF771	80.5875	2.21398	0.241824	9.15534	5.4187e-20	5.50061e-19	Up-regulated	Ctrl_UP_moDC
ANXA2	39013.6	1.63613	0.178828	9.1492	5.73549e-20	5.80686e-19	Up-regulated	Ctrl_UP_moDC
CISD2	1146.64	1.44709	0.158246	9.14454	5.98816e-20	6.05868e-19	Up-regulated	Ctrl_UP_moDC
APLN	78.4154	6.90187	0.755078	9.14061	6.21037e-20	6.27525e-19	Up-regulated	Ctrl_UP_moDC
CCDC51	206.718	1.50066	0.164292	9.13412	6.59382e-20	6.64524e-19	Up-regulated	Ctrl_UP_moDC
BSCL2	1350.81	2.53821	0.277884	9.13404	6.59877e-20	6.64587e-19	Up-regulated	Ctrl_UP_moDC
KIF1C	3427.18	1.16972	0.128153	9.12754	7.00713e-20	7.05253e-19	Up-regulated	Ctrl_UP_moDC
PARS2	113.402	2.47403	0.271243	9.12108	7.43808e-20	7.4716e-19	Up-regulated	Ctrl_UP_moDC
ACSL3	1658.22	1.97371	0.216411	9.12021	7.4982e-20	7.52708e-19	Up-regulated	Ctrl_UP_moDC
PPAT	194.078	1.32207	0.144965	9.1199	7.5195e-20	7.54354e-19	Up-regulated	Ctrl_UP_moDC
ABHD10	745.274	1.56302	0.171463	9.11578	7.81099e-20	7.83084e-19	Up-regulated	Ctrl_UP_moDC
DCUN1D3	675.569	2.14378	0.235247	9.11289	8.02193e-20	8.03185e-19	Up-regulated	Ctrl_UP_moDC
TJP1	39.589	6.71459	0.737001	9.11069	8.18624e-20	8.19104e-19	Up-regulated	Ctrl_UP_moDC
HAMP	116.421	5.71323	0.62746	9.10533	8.6004e-20	8.59984e-19	Up-regulated	Ctrl_UP_moDC
APBA1	289.992	2.22468	0.244459	9.1004	8.99989e-20	8.98761e-19	Up-regulated	Ctrl_UP_moDC
ZNF765	205.565	1.18494	0.130231	9.09878	9.1348e-20	9.10461e-19	Up-regulated	Ctrl_UP_moDC
RILPL1	203.22	2.82226	0.310313	9.0949	9.46727e-20	9.42987e-19	Up-regulated	Ctrl_UP_moDC
DHRS11	635.561	4.02918	0.443274	9.0896	9.94009e-20	9.88162e-19	Up-regulated	Ctrl_UP_moDC
ELL3	121.543	1.73091	0.190485	9.08687	1.01928e-19	1.01263e-18	Up-regulated	Ctrl_UP_moDC
CHD1L	1672.32	1.28993	0.14197	9.08595	1.02792e-19	1.02056e-18	Up-regulated	Ctrl_UP_moDC
HMGXB3	2110.41	1.06883	0.117704	9.08062	1.07959e-19	1.07117e-18	Up-regulated	Ctrl_UP_moDC
CHST3	17.976	7.57129	0.834501	9.07283	1.15964e-19	1.14837e-18	Up-regulated	Ctrl_UP_moDC
MRPL34	1436.7	1.28068	0.141169	9.07192	1.16935e-19	1.15723e-18	Up-regulated	Ctrl_UP_moDC
ZNF468	449.969	1.01494	0.11191	9.06927	1.19818e-19	1.18501e-18	Up-regulated	Ctrl_UP_moDC
PDGFA	113.992	4.07794	0.449899	9.06413	1.25603e-19	1.24142e-18	Up-regulated	Ctrl_UP_moDC
CCDC106	451.297	1.80537	0.1993	9.05854	1.32211e-19	1.30255e-18	Up-regulated	Ctrl_UP_moDC
ITPRIPL2	1912.64	1.62897	0.179875	9.05612	1.35174e-19	1.32919e-18	Up-regulated	Ctrl_UP_moDC
CA11	233.231	2.5571	0.282417	9.05435	1.37387e-19	1.34836e-18	Up-regulated	Ctrl_UP_moDC
ZBTB8A	64.9396	2.77878	0.307157	9.04679	1.47236e-19	1.4441e-18	Up-regulated	Ctrl_UP_moDC
EHMT2	2208.6	1.01977	0.112725	9.04656	1.47542e-19	1.44617e-18	Up-regulated	Ctrl_UP_moDC
RDX	1519.2	1.7675	0.19544	9.04374	1.514e-19	1.48305e-18	Up-regulated	Ctrl_UP_moDC
TMEM68	296.038	1.21108	0.13397	9.03995	1.56737e-19	1.53142e-18	Up-regulated	Ctrl_UP_moDC
TAPT1	1386.22	1.81074	0.200772	9.01889	1.9e-19	1.85172e-18	Up-regulated	Ctrl_UP_moDC
COQ5	672.057	1.22195	0.135496	9.01832	1.90995e-19	1.85906e-18	Up-regulated	Ctrl_UP_moDC
ATP6V1A	6448.16	1.44226	0.160066	9.01045	2.05222e-19	1.99501e-18	Up-regulated	Ctrl_UP_moDC
RIMBP3B	80.7754	2.90841	0.322998	9.00442	2.16814e-19	2.10637e-18	Up-regulated	Ctrl_UP_moDC
ENTHD1	66.7449	7.49454	0.832839	8.99878	2.28231e-19	2.21309e-18	Up-regulated	Ctrl_UP_moDC
ADORA3	791.759	3.72101	0.413752	8.99334	2.39829e-19	2.32116e-18	Up-regulated	Ctrl_UP_moDC
PHF23	1083.03	1.69993	0.189045	8.99223	2.42271e-19	2.34185e-18	Up-regulated	Ctrl_UP_moDC
AQP3	3056.04	3.27128	0.363796	8.99205	2.42654e-19	2.34408e-18	Up-regulated	Ctrl_UP_moDC
SORBS3	2757.75	1.51128	0.168085	8.9912	2.44551e-19	2.36092e-18	Up-regulated	Ctrl_UP_moDC
BAG3	826.412	1.63896	0.182318	8.98954	2.48264e-19	2.39526e-18	Up-regulated	Ctrl_UP_moDC
FKBP14	224.824	1.75606	0.195391	8.98741	2.53127e-19	2.44065e-18	Up-regulated	Ctrl_UP_moDC
TMEM217	49.2405	4.24542	0.472642	8.98232	2.65114e-19	2.55143e-18	Up-regulated	Ctrl_UP_moDC
FAH	940.461	1.75874	0.195806	8.98206	2.65742e-19	2.55587e-18	Up-regulated	Ctrl_UP_moDC
SRRM3	12.0428	7.08773	0.789402	8.9786	2.74222e-19	2.63415e-18	Up-regulated	Ctrl_UP_moDC
ITGAX	18142.6	1.29017	0.143695	8.97852	2.74443e-19	2.63462e-18	Up-regulated	Ctrl_UP_moDC
JAKMIP2	468.501	3.70657	0.412928	8.97631	2.80005e-19	2.68634e-18	Up-regulated	Ctrl_UP_moDC
L2HGDH	97.5305	1.61996	0.180659	8.96697	3.04773e-19	2.92213e-18	Up-regulated	Ctrl_UP_moDC
FAM20C	6140.71	2.41142	0.26893	8.96675	3.05395e-19	2.92627e-18	Up-regulated	Ctrl_UP_moDC
CYP4V2	1034.28	1.62179	0.180891	8.96559	3.08628e-19	2.95357e-18	Up-regulated	Ctrl_UP_moDC
UNC13A	35.3703	7.88608	0.879676	8.96475	3.10984e-19	2.97242e-18	Up-regulated	Ctrl_UP_moDC
TMEM86A	650.161	2.13497	0.238324	8.95827	3.29799e-19	3.14249e-18	Up-regulated	Ctrl_UP_moDC
VWA1	212.99	4.78151	0.534114	8.95223	3.48359e-19	3.31113e-18	Up-regulated	Ctrl_UP_moDC
PLTP	1886.19	4.17526	0.466566	8.94891	3.58995e-19	3.40801e-18	Up-regulated	Ctrl_UP_moDC
MTHFD1	1976.55	1.95792	0.218844	8.94665	3.66433e-19	3.47648e-18	Up-regulated	Ctrl_UP_moDC
DNAJB4	347.481	2.0009	0.22368	8.94537	3.70698e-19	3.51477e-18	Up-regulated	Ctrl_UP_moDC
ATP7A	421.437	1.03088	0.11526	8.94391	3.75641e-19	3.55945e-18	Up-regulated	Ctrl_UP_moDC
LRRC42	357.717	1.07838	0.120573	8.9438	3.7602e-19	3.56084e-18	Up-regulated	Ctrl_UP_moDC
FGFR1	576.885	3.00565	0.336066	8.94364	3.76555e-19	3.56372e-18	Up-regulated	Ctrl_UP_moDC
AURKA	141.002	2.03095	0.227094	8.94319	3.78104e-19	3.57618e-18	Up-regulated	Ctrl_UP_moDC
CDC42BPB	3598.66	1.65297	0.184871	8.94123	3.84875e-19	3.63798e-18	Up-regulated	Ctrl_UP_moDC
NMNAT1	552.982	1.21791	0.136219	8.94085	3.86204e-19	3.6483e-18	Up-regulated	Ctrl_UP_moDC
LGMN	22657.1	5.09803	0.570383	8.9379	3.96627e-19	3.74446e-18	Up-regulated	Ctrl_UP_moDC
HAGHL	737.109	2.42816	0.271775	8.93446	4.09184e-19	3.85827e-18	Up-regulated	Ctrl_UP_moDC
ADCY3	1382.9	2.7326	0.305856	8.93429	4.09819e-19	3.86189e-18	Up-regulated	Ctrl_UP_moDC
ARL 10.00	72.4656	2.32006	0.259804	8.93004	4.25866e-19	4.01065e-18	Up-regulated	Ctrl_UP_moDC
ERGIC2	566.682	1.10436	0.123792	8.92107	4.61806e-19	4.34114e-18	Up-regulated	Ctrl_UP_moDC
RPLP0P2	67.4206	7.44203	0.834365	8.91939	4.68848e-19	4.40465e-18	Up-regulated	Ctrl_UP_moDC
NAPEPLD	283.859	1.09952	0.123276	8.91923	4.69548e-19	4.40854e-18	Up-regulated	Ctrl_UP_moDC
OTUB2	78.6309	2.01361	0.226023	8.90887	5.15533e-19	4.81969e-18	Up-regulated	Ctrl_UP_moDC
PPP1R3F	284.135	1.56937	0.176179	8.90778	5.20623e-19	4.86136e-18	Up-regulated	Ctrl_UP_moDC
CASKIN2	140.059	2.17185	0.243867	8.90591	5.29492e-19	4.93818e-18	Up-regulated	Ctrl_UP_moDC
ARHGEF17	274.529	2.95683	0.332037	8.90512	5.33271e-19	4.9674e-18	Up-regulated	Ctrl_UP_moDC
ST13	7660.29	1.22819	0.137919	8.90513	5.33225e-19	4.9674e-18	Up-regulated	Ctrl_UP_moDC
RAB33A	116.097	3.38548	0.380263	8.903	5.43583e-19	5.05733e-18	Up-regulated	Ctrl_UP_moDC
TMEM54	42.6068	6.23488	0.701173	8.89207	5.99824e-19	5.5671e-18	Up-regulated	Ctrl_UP_moDC
NAGPA	2906.14	1.5176	0.170727	8.88907	6.1621e-19	5.71574e-18	Up-regulated	Ctrl_UP_moDC
TM7SF3	2514.86	1.1223	0.126262	8.88871	6.18219e-19	5.73092e-18	Up-regulated	Ctrl_UP_moDC
TRAPPC4	686.262	1.4381	0.161987	8.87786	6.81614e-19	6.30339e-18	Up-regulated	Ctrl_UP_moDC
APPL2	1254.31	1.55341	0.175099	8.87162	7.20871e-19	6.65443e-18	Up-regulated	Ctrl_UP_moDC
NDUFAF4	305.235	1.63009	0.183821	8.8678	7.46069e-19	6.88163e-18	Up-regulated	Ctrl_UP_moDC
SMPD1	2127.22	1.64074	0.185111	8.86352	7.7525e-19	7.13072e-18	Up-regulated	Ctrl_UP_moDC
TNFSF14	1566.55	4.74302	0.535323	8.86012	7.99311e-19	7.33887e-18	Up-regulated	Ctrl_UP_moDC
ZNF610	27.3479	3.98365	0.449629	8.85987	8.0111e-19	7.35099e-18	Up-regulated	Ctrl_UP_moDC
SMG8	465.943	1.53958	0.173958	8.85028	8.72965e-19	7.99127e-18	Up-regulated	Ctrl_UP_moDC
LINC00607	32.3192	5.89499	0.666331	8.84694	8.99552e-19	8.22486e-18	Up-regulated	Ctrl_UP_moDC
TACO1	531.175	1.3705	0.15521	8.82999	1.04684e-18	9.56586e-18	Up-regulated	Ctrl_UP_moDC
OSGEPL1	150.909	1.59959	0.181169	8.8293	1.05334e-18	9.61388e-18	Up-regulated	Ctrl_UP_moDC
ELMOD2	446.163	1.14087	0.129291	8.82409	1.10357e-18	1.00425e-17	Up-regulated	Ctrl_UP_moDC
NR2F6	488.064	1.60595	0.18221	8.81376	1.21019e-18	1.09738e-17	Up-regulated	Ctrl_UP_moDC
ARMCX3	1104.45	1.40151	0.159044	8.81212	1.22796e-18	1.11283e-17	Up-regulated	Ctrl_UP_moDC
SPN	12128.8	1.94032	0.220275	8.80863	1.26688e-18	1.14676e-17	Up-regulated	Ctrl_UP_moDC
GSG1	21.3275	7.00064	0.794835	8.80766	1.27782e-18	1.15598e-17	Up-regulated	Ctrl_UP_moDC
MID2	297.152	3.9266	0.446267	8.79877	1.38322e-18	1.24912e-17	Up-regulated	Ctrl_UP_moDC
FXYD2	60.8334	3.5818	0.407171	8.7968	1.4077e-18	1.27048e-17	Up-regulated	Ctrl_UP_moDC
KCNA10	44.9989	9.25674	1.05399	8.78255	1.59816e-18	1.43648e-17	Up-regulated	Ctrl_UP_moDC
PLOD1	6950.81	1.21644	0.138512	8.78218	1.6033e-18	1.44025e-17	Up-regulated	Ctrl_UP_moDC
YWHAH	4731.15	1.50643	0.17162	8.7777	1.66856e-18	1.49801e-17	Up-regulated	Ctrl_UP_moDC
ZNF260	219.107	1.4293	0.162862	8.77608	1.69265e-18	1.51874e-17	Up-regulated	Ctrl_UP_moDC
ZNF761	323.14	1.33993	0.152788	8.76988	1.78864e-18	1.60394e-17	Up-regulated	Ctrl_UP_moDC
NCBP1	1204.17	1.15525	0.131894	8.75897	1.97039e-18	1.75973e-17	Up-regulated	Ctrl_UP_moDC
EPB41L2	2698.92	2.85464	0.325951	8.75788	1.98961e-18	1.77484e-17	Up-regulated	Ctrl_UP_moDC
NOL8	1111.03	1.01592	0.116013	8.75694	2.00618e-18	1.78755e-17	Up-regulated	Ctrl_UP_moDC
AGFG2	378.904	1.67187	0.190996	8.75346	2.06909e-18	1.84253e-17	Up-regulated	Ctrl_UP_moDC
MTFP1	633.55	1.65017	0.188523	8.75314	2.07503e-18	1.84675e-17	Up-regulated	Ctrl_UP_moDC
FLT1	2272.56	5.83018	0.666118	8.75248	2.08719e-18	1.8565e-17	Up-regulated	Ctrl_UP_moDC
TNFAIP8L3	30.3668	5.07766	0.580879	8.74134	2.3036e-18	2.04662e-17	Up-regulated	Ctrl_UP_moDC
ACVRL1	536.968	1.79473	0.205353	8.73974	2.33651e-18	2.07467e-17	Up-regulated	Ctrl_UP_moDC
IGSF6	5879.33	1.63037	0.186551	8.73954	2.34072e-18	2.0772e-17	Up-regulated	Ctrl_UP_moDC
ZNF366	479.32	3.8349	0.438978	8.73598	2.41563e-18	2.13998e-17	Up-regulated	Ctrl_UP_moDC
WDHD1	94.387	2.03083	0.232802	8.72344	2.6988e-18	2.38533e-17	Up-regulated	Ctrl_UP_moDC
MGAT1	30764	1.20243	0.1379	8.71955	2.79312e-18	2.46445e-17	Up-regulated	Ctrl_UP_moDC
BCAP31	10209.9	1.73321	0.198791	8.71877	2.81248e-18	2.48011e-17	Up-regulated	Ctrl_UP_moDC
CCDC93	2340.58	1.1378	0.130618	8.71084	3.01618e-18	2.65365e-17	Up-regulated	Ctrl_UP_moDC
FAM200A	120.206	1.83711	0.210942	8.70904	3.06448e-18	2.69461e-17	Up-regulated	Ctrl_UP_moDC
CAMSAP2	643.612	2.01162	0.231266	8.69831	3.36877e-18	2.95372e-17	Up-regulated	Ctrl_UP_moDC
PNPLA3	22.6689	7.47771	0.859889	8.69614	3.43378e-18	3.00729e-17	Up-regulated	Ctrl_UP_moDC
CPNE9	47.8278	3.23453	0.372552	8.6821	3.88512e-18	3.39099e-17	Up-regulated	Ctrl_UP_moDC
DUSP19	54.0127	2.86783	0.330485	8.67765	4.04031e-18	3.52245e-17	Up-regulated	Ctrl_UP_moDC
TCTN2	145.35	2.17965	0.251189	8.67731	4.05244e-18	3.53102e-17	Up-regulated	Ctrl_UP_moDC
RASAL2-AS1	15.7812	6.56419	0.756737	8.67433	4.15977e-18	3.61839e-17	Up-regulated	Ctrl_UP_moDC
KCNC4	222.109	2.09852	0.241932	8.67401	4.17162e-18	3.62664e-17	Up-regulated	Ctrl_UP_moDC
TRPV1	207.355	1.85083	0.213511	8.66855	4.37639e-18	3.79394e-17	Up-regulated	Ctrl_UP_moDC
SLC4A7	1144.52	1.44599	0.166881	8.66482	4.5222e-18	3.91373e-17	Up-regulated	Ctrl_UP_moDC
SGPL1	5477.49	1.6405	0.189416	8.66088	4.68155e-18	4.04481e-17	Up-regulated	Ctrl_UP_moDC
MCUR1	1417.88	1.61519	0.186695	8.65154	5.08108e-18	4.38507e-17	Up-regulated	Ctrl_UP_moDC
ZBTB12	102.966	2.19246	0.253575	8.6462	5.32446e-18	4.57969e-17	Up-regulated	Ctrl_UP_moDC
DISP1	171.933	1.79569	0.20782	8.64059	5.59254e-18	4.80759e-17	Up-regulated	Ctrl_UP_moDC
RPE	940.151	1.28458	0.148687	8.63946	5.64769e-18	4.85228e-17	Up-regulated	Ctrl_UP_moDC
RPS27L	1716.22	1.70423	0.197319	8.63693	5.77424e-18	4.95547e-17	Up-regulated	Ctrl_UP_moDC
CFH	355.945	3.88908	0.450415	8.63443	5.9022e-18	5.06246e-17	Up-regulated	Ctrl_UP_moDC
DDAH2	2026.66	1.62929	0.188707	8.63393	5.9278e-18	5.07876e-17	Up-regulated	Ctrl_UP_moDC
FBXO22	391.852	1.11259	0.128913	8.63055	6.10576e-18	5.22832e-17	Up-regulated	Ctrl_UP_moDC
CLN5	984.296	1.63786	0.190336	8.6051	7.62531e-18	6.50775e-17	Up-regulated	Ctrl_UP_moDC
AQP6	19.4817	7.15709	0.832167	8.60055	7.93375e-18	6.76723e-17	Up-regulated	Ctrl_UP_moDC
CHKA	1077.79	1.07024	0.124465	8.59867	8.06443e-18	6.87108e-17	Up-regulated	Ctrl_UP_moDC
C2orf42	248.311	1.17025	0.136349	8.58271	9.26604e-18	7.87742e-17	Up-regulated	Ctrl_UP_moDC
KCNE1	315.563	2.90247	0.338343	8.57849	9.61292e-18	8.16779e-17	Up-regulated	Ctrl_UP_moDC
CD68	69935.1	1.40042	0.163292	8.57619	9.80667e-18	8.32322e-17	Up-regulated	Ctrl_UP_moDC
RACGAP1	293.105	1.30426	0.152086	8.57584	9.83703e-18	8.34439e-17	Up-regulated	Ctrl_UP_moDC
MMP7	138.018	8.51166	0.992847	8.57298	1.00838e-17	8.5396e-17	Up-regulated	Ctrl_UP_moDC
SLC45A4	1170.47	1.65118	0.192691	8.56905	1.0434e-17	8.82156e-17	Up-regulated	Ctrl_UP_moDC
DHDH	58.47	4.36758	0.509791	8.5674	1.05847e-17	8.9441e-17	Up-regulated	Ctrl_UP_moDC
VOPP1	4581.73	1.02107	0.119435	8.54919	1.23961e-17	1.04231e-16	Up-regulated	Ctrl_UP_moDC
DNASE2B	73.865	9.37537	1.09715	8.54521	1.28305e-17	1.07825e-16	Up-regulated	Ctrl_UP_moDC
TMEM63B	967.079	1.23251	0.144269	8.54314	1.30625e-17	1.09715e-16	Up-regulated	Ctrl_UP_moDC
CASP3	1072.21	1.31292	0.153753	8.53914	1.35222e-17	1.13514e-16	Up-regulated	Ctrl_UP_moDC
COL8A2	1688.01	2.82856	0.331844	8.52376	1.54451e-17	1.29233e-16	Up-regulated	Ctrl_UP_moDC
PELP1	1341.52	1.17712	0.138288	8.51211	1.70799e-17	1.42524e-16	Up-regulated	Ctrl_UP_moDC
AK6	379.114	1.63556	0.192156	8.51164	1.71485e-17	1.43019e-16	Up-regulated	Ctrl_UP_moDC
CASP6	348.936	1.18635	0.139597	8.49837	1.92269e-17	1.59833e-16	Up-regulated	Ctrl_UP_moDC
DHRSX	855.809	1.10346	0.12997	8.4901	2.06451e-17	1.71159e-16	Up-regulated	Ctrl_UP_moDC
CCL24	77.5128	8.14221	0.959142	8.48905	2.08328e-17	1.72622e-16	Up-regulated	Ctrl_UP_moDC
NCOA5	938.669	1.23891	0.145969	8.4875	2.11131e-17	1.74851e-16	Up-regulated	Ctrl_UP_moDC
CD84	6165.31	1.77978	0.209772	8.48434	2.1694e-17	1.79469e-16	Up-regulated	Ctrl_UP_moDC
SEZ6L2	87.2799	7.6604	0.903263	8.48081	2.23632e-17	1.84806e-16	Up-regulated	Ctrl_UP_moDC
CARD14	171.957	1.84741	0.218286	8.46323	2.60066e-17	2.14339e-16	Up-regulated	Ctrl_UP_moDC
SOBP	49.561	4.54629	0.537778	8.45384	2.81878e-17	2.31571e-16	Up-regulated	Ctrl_UP_moDC
TARBP2	658.548	1.10325	0.130568	8.44959	2.92319e-17	2.39892e-16	Up-regulated	Ctrl_UP_moDC
IL36B	28.9969	8.57207	1.01571	8.43951	3.1867e-17	2.61099e-16	Up-regulated	Ctrl_UP_moDC
UCHL1	107.015	3.99677	0.47396	8.43272	3.37734e-17	2.7613e-16	Up-regulated	Ctrl_UP_moDC
ICAM5	175.769	3.63186	0.430876	8.42903	3.48552e-17	2.84824e-16	Up-regulated	Ctrl_UP_moDC
LDHA	15181.1	1.51847	0.180243	8.42453	3.62203e-17	2.95822e-16	Up-regulated	Ctrl_UP_moDC
GDPGP1	50.6464	1.87454	0.222544	8.42324	3.66207e-17	2.98933e-16	Up-regulated	Ctrl_UP_moDC
ACSM5	53.6381	4.7392	0.562732	8.42177	3.70828e-17	3.02545e-16	Up-regulated	Ctrl_UP_moDC
ASPHD1	57.743	7.51023	0.891903	8.42045	3.75031e-17	3.05812e-16	Up-regulated	Ctrl_UP_moDC
PEBP1	3550.62	1.26511	0.150297	8.41741	3.84912e-17	3.13702e-16	Up-regulated	Ctrl_UP_moDC
HTATIP2	2197.45	1.23403	0.146702	8.4118	4.0376e-17	3.28715e-16	Up-regulated	Ctrl_UP_moDC
ISCA2	508.824	1.19304	0.142062	8.39808	4.53846e-17	3.68906e-16	Up-regulated	Ctrl_UP_moDC
HTT	5093.61	1.35557	0.161424	8.39754	4.55931e-17	3.70405e-16	Up-regulated	Ctrl_UP_moDC
GSN-AS1	39.784	3.30462	0.393581	8.3963	4.60784e-17	3.7415e-16	Up-regulated	Ctrl_UP_moDC
SLC35F5	679.152	1.32831	0.158371	8.38735	4.97242e-17	4.03327e-16	Up-regulated	Ctrl_UP_moDC
NPEPPS	3019.6	1.05349	0.125727	8.37922	5.32802e-17	4.31716e-16	Up-regulated	Ctrl_UP_moDC
AKAP3	51.4929	3.40667	0.406679	8.37681	5.43805e-17	4.40399e-16	Up-regulated	Ctrl_UP_moDC
TMEM177	66.9742	2.40071	0.28666	8.37477	5.53326e-17	4.47638e-16	Up-regulated	Ctrl_UP_moDC
ANKMY2	435.018	1.24807	0.149228	8.3635	6.08839e-17	4.9203e-16	Up-regulated	Ctrl_UP_moDC
YIPF6	798.328	1.04675	0.125161	8.3632	6.10416e-17	4.93046e-16	Up-regulated	Ctrl_UP_moDC
CYP51A1	2352.83	2.0729	0.247913	8.3614	6.19768e-17	5.00337e-16	Up-regulated	Ctrl_UP_moDC
SLC39A1	3407.43	1.15539	0.13829	8.35477	6.556e-17	5.28708e-16	Up-regulated	Ctrl_UP_moDC
SPINT1	3124.9	1.67743	0.200808	8.35342	6.63141e-17	5.3423e-16	Up-regulated	Ctrl_UP_moDC
GCSH	173.7	2.03824	0.244149	8.34836	6.92174e-17	5.56453e-16	Up-regulated	Ctrl_UP_moDC
MYOZ1	14.6635	7.61007	0.911921	8.3451	7.11519e-17	5.70811e-16	Up-regulated	Ctrl_UP_moDC
UQCC2	446.636	1.59721	0.191447	8.34285	7.25206e-17	5.81489e-16	Up-regulated	Ctrl_UP_moDC
LXN	244.579	2.06402	0.247466	8.34062	7.39e-17	5.91931e-16	Up-regulated	Ctrl_UP_moDC
CBX5	1124.73	1.1959	0.14354	8.33153	7.98055e-17	6.37574e-16	Up-regulated	Ctrl_UP_moDC
GSTT2B	68.5186	4.0995	0.492151	8.32975	8.10127e-17	6.46882e-16	Up-regulated	Ctrl_UP_moDC
CD180	5177.37	2.0626	0.247689	8.32736	8.26641e-17	6.59726e-16	Up-regulated	Ctrl_UP_moDC
DLGAP1-AS1	81.2214	2.53799	0.304984	8.32171	8.67058e-17	6.91623e-16	Up-regulated	Ctrl_UP_moDC
KRT79	120.505	10.7163	1.28814	8.31917	8.85808e-17	7.05847e-16	Up-regulated	Ctrl_UP_moDC
PKD1L1	75.7407	5.86381	0.705122	8.31602	9.09687e-17	7.24124e-16	Up-regulated	Ctrl_UP_moDC
TCHH	21.5572	4.522	0.543835	8.31502	9.17351e-17	7.29847e-16	Up-regulated	Ctrl_UP_moDC
SOX8	74.7293	4.21575	0.507151	8.31262	9.36145e-17	7.44414e-16	Up-regulated	Ctrl_UP_moDC
ZNF471	48.2027	2.35924	0.283818	8.31253	9.36814e-17	7.44561e-16	Up-regulated	Ctrl_UP_moDC
SFXN3	2490.99	1.09323	0.131547	8.31058	9.52362e-17	7.56528e-16	Up-regulated	Ctrl_UP_moDC
RNF170	570.44	1.16878	0.140758	8.30344	1.01136e-16	8.01328e-16	Up-regulated	Ctrl_UP_moDC
RNF14	938.207	1.19167	0.143611	8.29788	1.05987e-16	8.38463e-16	Up-regulated	Ctrl_UP_moDC
DHRS2	493.436	8.99356	1.08488	8.28993	1.13318e-16	8.93702e-16	Up-regulated	Ctrl_UP_moDC
SLC17A9	1222.45	1.99495	0.240852	8.28287	1.20246e-16	9.46883e-16	Up-regulated	Ctrl_UP_moDC
ETFDH	433.175	1.05264	0.12724	8.27289	1.30752e-16	1.02856e-15	Up-regulated	Ctrl_UP_moDC
CTSV	93.7794	5.27105	0.637545	8.26774	1.36526e-16	1.07344e-15	Up-regulated	Ctrl_UP_moDC
OTOA	225.81	4.16915	0.504838	8.2584	1.47638e-16	1.15784e-15	Up-regulated	Ctrl_UP_moDC
PALLD	6456.46	4.39021	0.53174	8.25632	1.50239e-16	1.17763e-15	Up-regulated	Ctrl_UP_moDC
ZNF816	129.16	1.68395	0.204119	8.24984	1.58602e-16	1.24129e-15	Up-regulated	Ctrl_UP_moDC
TFRC	8146.66	2.8792	0.349218	8.24471	1.6556e-16	1.29443e-15	Up-regulated	Ctrl_UP_moDC
RAP2A	1840.6	1.25344	0.152097	8.24103	1.70729e-16	1.33417e-15	Up-regulated	Ctrl_UP_moDC
PEX13	509.606	1.29521	0.157177	8.24047	1.71529e-16	1.33974e-15	Up-regulated	Ctrl_UP_moDC
AMACR	262.35	1.9416	0.23582	8.2334	1.81969e-16	1.41768e-15	Up-regulated	Ctrl_UP_moDC
SLC35B4	672.07	1.10649	0.1344	8.23281	1.82869e-16	1.42397e-15	Up-regulated	Ctrl_UP_moDC
VASH1	5099.8	2.71834	0.330197	8.23247	1.83395e-16	1.42734e-15	Up-regulated	Ctrl_UP_moDC
CPEB1	26.3765	6.51702	0.792403	8.22437	1.96212e-16	1.52324e-15	Up-regulated	Ctrl_UP_moDC
LACTB2	426.475	1.50006	0.182724	8.20943	2.2225e-16	1.72104e-15	Up-regulated	Ctrl_UP_moDC
PRKACB	2268.6	1.60257	0.195257	8.20746	2.2591e-16	1.7485e-15	Up-regulated	Ctrl_UP_moDC
PIPOX	52.5652	2.70801	0.329967	8.20691	2.26955e-16	1.75482e-15	Up-regulated	Ctrl_UP_moDC
PPP1R14C	82.6629	3.98012	0.485214	8.20282	2.34807e-16	1.8128e-15	Up-regulated	Ctrl_UP_moDC
LSS	1329.88	1.66177	0.202584	8.20286	2.34731e-16	1.8128e-15	Up-regulated	Ctrl_UP_moDC
CEPT1	1263.2	1.12947	0.137732	8.20052	2.3934e-16	1.84502e-15	Up-regulated	Ctrl_UP_moDC
PON2	455.964	1.65973	0.202521	8.19535	2.49865e-16	1.92326e-15	Up-regulated	Ctrl_UP_moDC
HSPA9	6709.52	1.20178	0.146883	8.18187	2.79465e-16	2.14573e-15	Up-regulated	Ctrl_UP_moDC
ANKRD13B	61.7804	2.75364	0.336631	8.17998	2.83881e-16	2.17854e-15	Up-regulated	Ctrl_UP_moDC
STT3A	3484.83	1.14725	0.140313	8.17632	2.92656e-16	2.24253e-15	Up-regulated	Ctrl_UP_moDC
TM7SF2	260.642	1.95478	0.23963	8.15749	3.42069e-16	2.61465e-15	Up-regulated	Ctrl_UP_moDC
NHSL1	364.146	1.76993	0.217126	8.15165	3.5899e-16	2.7399e-15	Up-regulated	Ctrl_UP_moDC
MEP1A	24.5039	4.68259	0.574492	8.15082	3.61455e-16	2.75735e-15	Up-regulated	Ctrl_UP_moDC
ANGPTL6	182.326	2.35305	0.289128	8.13842	4.00454e-16	3.04578e-15	Up-regulated	Ctrl_UP_moDC
PRDX4	872.132	1.48473	0.182453	8.13759	4.03237e-16	3.06543e-15	Up-regulated	Ctrl_UP_moDC
SLC30A3	58.0332	9.02269	1.10983	8.12976	4.30134e-16	3.26668e-15	Up-regulated	Ctrl_UP_moDC
RPL23AP82	230.252	1.77986	0.21896	8.12874	4.33788e-16	3.2928e-15	Up-regulated	Ctrl_UP_moDC
EIF4E	1459.61	1.53589	0.189011	8.12595	4.43888e-16	3.36781e-15	Up-regulated	Ctrl_UP_moDC
NCEH1	2559.48	2.0265	0.249583	8.11955	4.67934e-16	3.5485e-15	Up-regulated	Ctrl_UP_moDC
HIBCH	342.452	1.53461	0.189035	8.11814	4.73389e-16	3.58633e-15	Up-regulated	Ctrl_UP_moDC
SLC39A8	1684.56	2.08516	0.25692	8.11602	4.81732e-16	3.64774e-15	Up-regulated	Ctrl_UP_moDC
PAAF1	332.77	1.08105	0.133255	8.11261	4.95421e-16	3.7477e-15	Up-regulated	Ctrl_UP_moDC
RPP25	393.952	1.44869	0.178574	8.11252	4.95802e-16	3.74874e-15	Up-regulated	Ctrl_UP_moDC
ESYT1	5089.7	1.08015	0.133211	8.10859	5.121e-16	3.87006e-15	Up-regulated	Ctrl_UP_moDC
AGAP3	5186.41	1.08383	0.133696	8.10664	5.20403e-16	3.92895e-15	Up-regulated	Ctrl_UP_moDC
PPP2R3A	153.855	3.55349	0.438355	8.10644	5.21262e-16	3.9335e-15	Up-regulated	Ctrl_UP_moDC
SEMA6B	2303.86	2.50055	0.308638	8.10189	5.41104e-16	4.07724e-15	Up-regulated	Ctrl_UP_moDC
MYOF	6796.66	2.33156	0.2879	8.09851	5.56356e-16	4.18806e-15	Up-regulated	Ctrl_UP_moDC
C22orf23	143.842	1.84508	0.227938	8.09467	5.74204e-16	4.31607e-15	Up-regulated	Ctrl_UP_moDC
UBE2D4	446.923	1.1506	0.142165	8.09345	5.79965e-16	4.35724e-15	Up-regulated	Ctrl_UP_moDC
ZNF365	100.167	4.47359	0.552876	8.09149	5.89373e-16	4.42576e-15	Up-regulated	Ctrl_UP_moDC
TRIM54	118.303	10.3295	1.27662	8.09135	5.90089e-16	4.42898e-15	Up-regulated	Ctrl_UP_moDC
ALG8	675.999	1.30258	0.161125	8.08428	6.25302e-16	4.68413e-15	Up-regulated	Ctrl_UP_moDC
COLGALT1	13634.2	1.09629	0.135617	8.08373	6.28167e-16	4.7033e-15	Up-regulated	Ctrl_UP_moDC
TPMT	1786.43	1.30659	0.161658	8.08241	6.3498e-16	4.752e-15	Up-regulated	Ctrl_UP_moDC
ATL1	111.899	2.84563	0.352431	8.07428	6.78766e-16	5.07474e-15	Up-regulated	Ctrl_UP_moDC
TNFRSF11A	331.226	3.75342	0.465033	8.07129	6.95606e-16	5.19307e-15	Up-regulated	Ctrl_UP_moDC
TTC28	133.386	2.04189	0.253113	8.0671	7.19857e-16	5.3689e-15	Up-regulated	Ctrl_UP_moDC
PAPSS1	3209.17	1.23481	0.153152	8.06262	7.46743e-16	5.56403e-15	Up-regulated	Ctrl_UP_moDC
SLC25A43	799.825	1.07313	0.133284	8.05144	8.1825e-16	6.08504e-15	Up-regulated	Ctrl_UP_moDC
MGST1	2567.81	2.17401	0.270092	8.04916	8.33667e-16	6.1937e-15	Up-regulated	Ctrl_UP_moDC
EARS2	394.432	1.69306	0.210448	8.04499	8.62492e-16	6.40477e-15	Up-regulated	Ctrl_UP_moDC
NUP188	2000.23	1.43615	0.178589	8.04161	8.86654e-16	6.57783e-15	Up-regulated	Ctrl_UP_moDC
OXSM	154.436	1.37848	0.171436	8.04078	8.92674e-16	6.6193e-15	Up-regulated	Ctrl_UP_moDC
SLX4	1001.65	1.7221	0.214262	8.03735	9.18031e-16	6.7975e-15	Up-regulated	Ctrl_UP_moDC
COL22A1	120.63	10.2065	1.2701	8.03598	9.28334e-16	6.87048e-15	Up-regulated	Ctrl_UP_moDC
GPR180	374.692	1.41979	0.176802	8.03038	9.71726e-16	7.18815e-15	Up-regulated	Ctrl_UP_moDC
SRXN1	3172.79	1.93867	0.241443	8.0295	9.78674e-16	7.23607e-15	Up-regulated	Ctrl_UP_moDC
AQP5	8.83458	6.30984	0.785887	8.02895	9.8313e-16	7.26552e-15	Up-regulated	Ctrl_UP_moDC
SPRY2	336.779	3.53065	0.439796	8.02792	9.91362e-16	7.32284e-15	Up-regulated	Ctrl_UP_moDC
ENG	8079.27	1.56036	0.194394	8.02678	1.00065e-15	7.38438e-15	Up-regulated	Ctrl_UP_moDC
GCNT3	37.6903	6.49959	0.810466	8.01957	1.06115e-15	7.81956e-15	Up-regulated	Ctrl_UP_moDC
SPATA18	32.8911	4.74529	0.592219	8.01273	1.12185e-15	8.26253e-15	Up-regulated	Ctrl_UP_moDC
PLGRKT	440.052	1.48967	0.185934	8.01182	1.1302e-15	8.3164e-15	Up-regulated	Ctrl_UP_moDC
CA2	1388.76	2.58122	0.322203	8.01117	1.13627e-15	8.35308e-15	Up-regulated	Ctrl_UP_moDC
MAST2	997.669	1.28685	0.160807	8.00243	1.21992e-15	8.95518e-15	Up-regulated	Ctrl_UP_moDC
PRPF40B	98.2274	1.83069	0.228792	8.00152	1.22888e-15	9.00806e-15	Up-regulated	Ctrl_UP_moDC
ZNF124	260.505	1.55129	0.193874	8.00157	1.22841e-15	9.00806e-15	Up-regulated	Ctrl_UP_moDC
DZIP3	247	1.2745	0.159341	7.99853	1.2591e-15	9.22082e-15	Up-regulated	Ctrl_UP_moDC
PHF13	437.462	1.51536	0.189481	7.99741	1.27067e-15	9.30113e-15	Up-regulated	Ctrl_UP_moDC
CAB39L	213.767	1.52993	0.191343	7.99575	1.28787e-15	9.42251e-15	Up-regulated	Ctrl_UP_moDC
PNMA1	1324.87	1.62538	0.203303	7.99486	1.29721e-15	9.48635e-15	Up-regulated	Ctrl_UP_moDC
EFR3A	3195.96	1.28619	0.161087	7.98444	1.41157e-15	1.03093e-14	Up-regulated	Ctrl_UP_moDC
MLYCD	433.582	1.1369	0.142479	7.97941	1.47038e-15	1.07221e-14	Up-regulated	Ctrl_UP_moDC
ABHD4	1548.25	1.54618	0.193776	7.97922	1.47256e-15	1.07329e-14	Up-regulated	Ctrl_UP_moDC
RPS10P7	36.8166	1.88561	0.236332	7.97862	1.47974e-15	1.07801e-14	Up-regulated	Ctrl_UP_moDC
ALCAM	3235.68	2.79505	0.350609	7.97198	1.56146e-15	1.1354e-14	Up-regulated	Ctrl_UP_moDC
CBR1	1594.71	1.18069	0.148287	7.96216	1.69055e-15	1.22637e-14	Up-regulated	Ctrl_UP_moDC
PDSS1	516.367	1.82123	0.228894	7.95664	1.76768e-15	1.28171e-14	Up-regulated	Ctrl_UP_moDC
TP53I11	1883.37	1.63749	0.205924	7.95192	1.83649e-15	1.3291e-14	Up-regulated	Ctrl_UP_moDC
ARSK	110.143	1.21157	0.1524	7.94994	1.86609e-15	1.34988e-14	Up-regulated	Ctrl_UP_moDC
ITGB5	1538.23	2.25337	0.283568	7.9465	1.91851e-15	1.3865e-14	Up-regulated	Ctrl_UP_moDC
CSTF1	428.46	1.00454	0.126499	7.94111	2.00384e-15	1.44681e-14	Up-regulated	Ctrl_UP_moDC
CD1A	1226.79	4.76352	0.600011	7.93904	2.0375e-15	1.47042e-14	Up-regulated	Ctrl_UP_moDC
MAP1LC3C	44.7411	6.40876	0.807619	7.93538	2.09852e-15	1.51252e-14	Up-regulated	Ctrl_UP_moDC
MEX3D	466.894	1.4892	0.187691	7.9343	2.11685e-15	1.52411e-14	Up-regulated	Ctrl_UP_moDC
ISOC1	504.742	1.08315	0.136651	7.9264	2.25589e-15	1.61967e-14	Up-regulated	Ctrl_UP_moDC
HES2	63.4939	9.76183	1.23279	7.91846	2.40463e-15	1.72244e-14	Up-regulated	Ctrl_UP_moDC
DNAJC28	32.741	2.61833	0.330833	7.91434	2.48571e-15	1.77969e-14	Up-regulated	Ctrl_UP_moDC
SLCO4C1	553.695	2.04957	0.259117	7.90983	2.57744e-15	1.84365e-14	Up-regulated	Ctrl_UP_moDC
TRNT1	223.441	1.39172	0.175965	7.90912	2.59215e-15	1.85244e-14	Up-regulated	Ctrl_UP_moDC
ADAMTS14	136.369	4.39958	0.556468	7.90627	2.6522e-15	1.89448e-14	Up-regulated	Ctrl_UP_moDC
IFNGR2	10490.7	1.3124	0.166166	7.89813	2.83113e-15	2.01854e-14	Up-regulated	Ctrl_UP_moDC
MSR1	3005.68	3.61919	0.458301	7.89697	2.85763e-15	2.03649e-14	Up-regulated	Ctrl_UP_moDC
TRIM36	168.253	2.02465	0.256434	7.8954	2.89379e-15	2.06035e-14	Up-regulated	Ctrl_UP_moDC
FAM86DP	159.212	1.97299	0.250042	7.89062	3.00696e-15	2.13796e-14	Up-regulated	Ctrl_UP_moDC
DNAJC25	354.285	1.04159	0.132053	7.88769	3.07835e-15	2.18669e-14	Up-regulated	Ctrl_UP_moDC
P4HTM	1069.95	1.26273	0.16017	7.88367	3.17902e-15	2.25612e-14	Up-regulated	Ctrl_UP_moDC
DENND2D	1855.39	1.45835	0.185034	7.88152	3.23418e-15	2.29421e-14	Up-regulated	Ctrl_UP_moDC
SRR	168.092	1.51678	0.192655	7.87303	3.46146e-15	2.44753e-14	Up-regulated	Ctrl_UP_moDC
ITGA3	731.685	4.95159	0.629191	7.86978	3.55269e-15	2.50973e-14	Up-regulated	Ctrl_UP_moDC
ARHGEF28	65.6203	5.25946	0.66864	7.8659	3.66444e-15	2.58511e-14	Up-regulated	Ctrl_UP_moDC
CHORDC1	965.543	1.35041	0.171926	7.85461	4.01004e-15	2.81986e-14	Up-regulated	Ctrl_UP_moDC
SLC39A13	969.654	1.48007	0.1885	7.85183	4.10005e-15	2.88052e-14	Up-regulated	Ctrl_UP_moDC
WDR7	1355.44	1.11877	0.142551	7.84823	4.21943e-15	2.96304e-14	Up-regulated	Ctrl_UP_moDC
LAGE3	828.191	1.32137	0.16837	7.848	4.22718e-15	2.96713e-14	Up-regulated	Ctrl_UP_moDC
GOT2	1648.83	1.23112	0.156941	7.84447	4.34788e-15	3.05045e-14	Up-regulated	Ctrl_UP_moDC
LIMK1	5437.4	1.84924	0.235814	7.84195	4.43588e-15	3.10936e-14	Up-regulated	Ctrl_UP_moDC
RAPGEF3	180.701	3.62361	0.462137	7.84098	4.47046e-15	3.13218e-14	Up-regulated	Ctrl_UP_moDC
CLSTN3	1374.94	2.6834	0.342437	7.83617	4.64494e-15	3.24702e-14	Up-regulated	Ctrl_UP_moDC
MTHFD1L	371.248	2.44878	0.312681	7.83157	4.81797e-15	3.36187e-14	Up-regulated	Ctrl_UP_moDC
CYFIP1	8162.24	1.32063	0.168648	7.8307	4.85154e-15	3.38376e-14	Up-regulated	Ctrl_UP_moDC
DUOX2	16.4759	6.12925	0.782871	7.8292	4.90984e-15	3.42131e-14	Up-regulated	Ctrl_UP_moDC
TMEM192	1091.47	1.03546	0.132389	7.82133	5.22661e-15	3.63218e-14	Up-regulated	Ctrl_UP_moDC
CXCR1	179.945	2.81148	0.359721	7.81573	5.46439e-15	3.79228e-14	Up-regulated	Ctrl_UP_moDC
MCM6	630.662	1.23551	0.158092	7.81512	5.49118e-15	3.80915e-14	Up-regulated	Ctrl_UP_moDC
SH3BGR	38.5652	2.16396	0.277055	7.8106	5.69145e-15	3.94274e-14	Up-regulated	Ctrl_UP_moDC
IL21R	717.571	2.36816	0.303303	7.80789	5.81522e-15	4.02667e-14	Up-regulated	Ctrl_UP_moDC
KLHL9	785.777	1.04551	0.133976	7.80372	6.0107e-15	4.15454e-14	Up-regulated	Ctrl_UP_moDC
CCDC34	59.8794	2.10299	0.269612	7.80008	6.18662e-15	4.27422e-14	Up-regulated	Ctrl_UP_moDC
CHEK2	299.508	1.2266	0.157269	7.79937	6.2216e-15	4.29645e-14	Up-regulated	Ctrl_UP_moDC
RAB23	126.138	2.26514	0.290698	7.79208	6.59124e-15	4.54763e-14	Up-regulated	Ctrl_UP_moDC
IQCK	57.3149	2.0206	0.259333	7.79153	6.62018e-15	4.56555e-14	Up-regulated	Ctrl_UP_moDC
OPTN	1523.49	2.23103	0.286345	7.79143	6.62539e-15	4.5671e-14	Up-regulated	Ctrl_UP_moDC
BPNT1	1038.24	1.56074	0.200479	7.78502	6.9701e-15	4.79397e-14	Up-regulated	Ctrl_UP_moDC
ADAMTSL4	6258.39	1.14886	0.147597	7.78377	7.03962e-15	4.83962e-14	Up-regulated	Ctrl_UP_moDC
RBFOX2	64.6627	3.57212	0.458964	7.783	7.08273e-15	4.86709e-14	Up-regulated	Ctrl_UP_moDC
ALPK1	976.255	1.34673	0.173055	7.7821	7.1333e-15	4.89746e-14	Up-regulated	Ctrl_UP_moDC
AMDHD2	1024.94	1.53163	0.19692	7.77789	7.37455e-15	5.05857e-14	Up-regulated	Ctrl_UP_moDC
SYNJ2	443.094	2.02014	0.259921	7.77212	7.71813e-15	5.27777e-14	Up-regulated	Ctrl_UP_moDC
FFAR4	155.066	2.92864	0.377357	7.76093	8.43061e-15	5.75219e-14	Up-regulated	Ctrl_UP_moDC
MAP3K13	495.756	1.18642	0.153066	7.75105	9.11387e-15	6.19638e-14	Up-regulated	Ctrl_UP_moDC
ALDH6A1	581.005	1.15292	0.1488	7.74813	9.32535e-15	6.33456e-14	Up-regulated	Ctrl_UP_moDC
ARL4D	109.819	2.16194	0.279432	7.73691	1.01865e-14	6.90734e-14	Up-regulated	Ctrl_UP_moDC
STARD9	248.077	1.86925	0.241642	7.73561	1.02909e-14	6.96891e-14	Up-regulated	Ctrl_UP_moDC
SNAI3	1241.89	2.56986	0.332515	7.72855	1.08777e-14	7.35981e-14	Up-regulated	Ctrl_UP_moDC
CCR1	9319.97	1.47102	0.190414	7.72536	1.11542e-14	7.53691e-14	Up-regulated	Ctrl_UP_moDC
RHPN1	405.348	2.19151	0.283861	7.72036	1.15998e-14	7.83112e-14	Up-regulated	Ctrl_UP_moDC
BLOC1S5	495.039	1.35875	0.176126	7.71461	1.21349e-14	8.18158e-14	Up-regulated	Ctrl_UP_moDC
EML4	2488.39	1.45726	0.189019	7.70958	1.26236e-14	8.50364e-14	Up-regulated	Ctrl_UP_moDC
RPL31P11	27.2528	3.26891	0.424136	7.70721	1.28601e-14	8.65217e-14	Up-regulated	Ctrl_UP_moDC
NNT-AS1	149.115	1.75285	0.227431	7.7072	1.2861e-14	8.65217e-14	Up-regulated	Ctrl_UP_moDC
NDUFAF6	137.393	1.57116	0.203918	7.70483	1.31016e-14	8.81018e-14	Up-regulated	Ctrl_UP_moDC
ZBTB42	173.738	1.28996	0.16744	7.70399	1.3188e-14	8.86443e-14	Up-regulated	Ctrl_UP_moDC
TMEM186	160.331	1.40699	0.182684	7.70175	1.34219e-14	9.01379e-14	Up-regulated	Ctrl_UP_moDC
LIMS2	367.879	4.50234	0.584631	7.70117	1.34822e-14	9.05031e-14	Up-regulated	Ctrl_UP_moDC
SLC39A10	707.091	1.58509	0.205905	7.69813	1.38076e-14	9.26068e-14	Up-regulated	Ctrl_UP_moDC
KCNN4	2024.84	2.19071	0.284617	7.69703	1.39266e-14	9.33638e-14	Up-regulated	Ctrl_UP_moDC
NDUFV2	1686.96	1.04177	0.135621	7.68145	1.57292e-14	1.05174e-13	Up-regulated	Ctrl_UP_moDC
RRS1	1156.87	1.614	0.210164	7.67973	1.59419e-14	1.06503e-13	Up-regulated	Ctrl_UP_moDC
TMEM38B	845.178	2.02659	0.264639	7.65795	1.88926e-14	1.2567e-13	Up-regulated	Ctrl_UP_moDC
CAPRIN2	476.692	1.31005	0.171073	7.65787	1.89041e-14	1.25692e-13	Up-regulated	Ctrl_UP_moDC
TBC1D24	636.941	1.31876	0.172233	7.65684	1.90564e-14	1.26595e-13	Up-regulated	Ctrl_UP_moDC
STARD13	190	2.29681	0.299978	7.65659	1.90928e-14	1.26782e-13	Up-regulated	Ctrl_UP_moDC
C1orf122	1878.52	1.92191	0.251069	7.65489	1.93477e-14	1.2842e-13	Up-regulated	Ctrl_UP_moDC
CREBL2	4149.81	1.2147	0.158714	7.65335	1.95807e-14	1.29854e-13	Up-regulated	Ctrl_UP_moDC
DRAM1	2478.95	1.29942	0.169822	7.65161	1.98471e-14	1.31507e-13	Up-regulated	Ctrl_UP_moDC
THAP8	281.079	1.38956	0.181724	7.64652	2.06495e-14	1.36765e-13	Up-regulated	Ctrl_UP_moDC
ZNF425	36.1015	2.02106	0.264385	7.6444	2.0993e-14	1.38921e-13	Up-regulated	Ctrl_UP_moDC
MYL6B	264.727	1.68913	0.221083	7.64027	2.16762e-14	1.43092e-13	Up-regulated	Ctrl_UP_moDC
SCO1	509.798	1.00653	0.131776	7.63817	2.20323e-14	1.4536e-13	Up-regulated	Ctrl_UP_moDC
SYNPO	291.291	3.16239	0.414165	7.63559	2.24793e-14	1.48246e-13	Up-regulated	Ctrl_UP_moDC
TMX2	1611.21	1.04356	0.136754	7.63089	2.33134e-14	1.53681e-13	Up-regulated	Ctrl_UP_moDC
GPR68	230.061	2.81099	0.36854	7.62736	2.39605e-14	1.57879e-13	Up-regulated	Ctrl_UP_moDC
SNAI3-AS1	113.381	2.17004	0.284609	7.62463	2.44731e-14	1.61187e-13	Up-regulated	Ctrl_UP_moDC
PTCHD3P1	698.162	1.46365	0.19199	7.62359	2.46712e-14	1.62423e-13	Up-regulated	Ctrl_UP_moDC
MFSD5	1364.8	1.0485	0.137553	7.6225	2.4881e-14	1.63663e-13	Up-regulated	Ctrl_UP_moDC
AKR1B1	3790.53	1.52741	0.200437	7.62039	2.52919e-14	1.66224e-13	Up-regulated	Ctrl_UP_moDC
NDUFAF1	499.753	1.06367	0.139645	7.61693	2.59776e-14	1.70585e-13	Up-regulated	Ctrl_UP_moDC
ACTRT3	29.1179	3.0446	0.399728	7.61669	2.60254e-14	1.70826e-13	Up-regulated	Ctrl_UP_moDC
ZSCAN22	95.7632	1.44932	0.190491	7.60832	2.77672e-14	1.82103e-13	Up-regulated	Ctrl_UP_moDC
ALK	68.8866	6.90917	0.908526	7.60481	2.85314e-14	1.86876e-13	Up-regulated	Ctrl_UP_moDC
SOCS1	1871.01	2.74589	0.361686	7.59193	3.15177e-14	2.05647e-13	Up-regulated	Ctrl_UP_moDC
RABEPK	554.545	1.29983	0.171218	7.59166	3.15827e-14	2.05984e-13	Up-regulated	Ctrl_UP_moDC
SCARB1	3070.43	1.70955	0.225233	7.59012	3.19602e-14	2.08269e-13	Up-regulated	Ctrl_UP_moDC
SCOC	743.178	1.23387	0.162685	7.58439	3.3405e-14	2.17408e-13	Up-regulated	Ctrl_UP_moDC
MANEAL	125.398	2.92515	0.385721	7.58359	3.36118e-14	2.18569e-13	Up-regulated	Ctrl_UP_moDC
ELFN1	27.0909	4.30584	0.567882	7.58227	3.39567e-14	2.20532e-13	Up-regulated	Ctrl_UP_moDC
AKR1A1	4378.77	1.1202	0.147971	7.57043	3.71986e-14	2.41078e-13	Up-regulated	Ctrl_UP_moDC
ZSCAN5A	116.424	1.3242	0.174935	7.56968	3.74152e-14	2.42379e-13	Up-regulated	Ctrl_UP_moDC
FADS3	326.468	1.60862	0.212511	7.56958	3.74441e-14	2.42464e-13	Up-regulated	Ctrl_UP_moDC
HEXB	18313.7	1.75251	0.231552	7.56854	3.77448e-14	2.4421e-13	Up-regulated	Ctrl_UP_moDC
FDXACB1	117.18	1.30552	0.172492	7.56854	3.77454e-14	2.4421e-13	Up-regulated	Ctrl_UP_moDC
GUCA1A	55.0112	7.76525	1.02646	7.56505	3.87701e-14	2.50523e-13	Up-regulated	Ctrl_UP_moDC
CD1E	1445.07	5.50826	0.728478	7.56132	3.98999e-14	2.57607e-13	Up-regulated	Ctrl_UP_moDC
KCTD17	1287.04	1.14637	0.151619	7.56088	4.0036e-14	2.58377e-13	Up-regulated	Ctrl_UP_moDC
ACAA2	2392.49	1.44626	0.191385	7.55678	4.13183e-14	2.66541e-13	Up-regulated	Ctrl_UP_moDC
CALCRL	446.935	3.01941	0.399712	7.55396	4.22214e-14	2.72253e-13	Up-regulated	Ctrl_UP_moDC
ATIC	1020.13	1.25199	0.165742	7.55382	4.22668e-14	2.72431e-13	Up-regulated	Ctrl_UP_moDC
HSD3BP4	35.646	3.50065	0.463506	7.55254	4.26847e-14	2.74853e-13	Up-regulated	Ctrl_UP_moDC
SPTBN5	584.734	2.2836	0.302363	7.55251	4.26962e-14	2.74853e-13	Up-regulated	Ctrl_UP_moDC
UBASH3B	1386.29	1.33568	0.17685	7.55261	4.26621e-14	2.74853e-13	Up-regulated	Ctrl_UP_moDC
RPUSD2	152.624	1.32397	0.175314	7.55201	4.28588e-14	2.75785e-13	Up-regulated	Ctrl_UP_moDC
TRIM68	284.682	1.23024	0.163062	7.54458	4.53753e-14	2.91856e-13	Up-regulated	Ctrl_UP_moDC
NEK11	43.8899	2.12201	0.281747	7.5316	5.0121e-14	3.21573e-13	Up-regulated	Ctrl_UP_moDC
FZD7	129.731	2.5701	0.341318	7.52995	5.07594e-14	3.25534e-13	Up-regulated	Ctrl_UP_moDC
ATP2C1	2725.87	1.23459	0.163997	7.52811	5.14796e-14	3.30015e-13	Up-regulated	Ctrl_UP_moDC
SLC7A2	6.53564	6.27387	0.833457	7.52753	5.1711e-14	3.31222e-13	Up-regulated	Ctrl_UP_moDC
TSPAN17	1570.69	1.35834	0.180481	7.52625	5.22192e-14	3.34337e-13	Up-regulated	Ctrl_UP_moDC
OAZ3	53.4905	3.05532	0.405988	7.52564	5.24611e-14	3.35607e-13	Up-regulated	Ctrl_UP_moDC
B3GNT9	162.993	1.77578	0.23599	7.5248	5.28018e-14	3.37646e-13	Up-regulated	Ctrl_UP_moDC
SEH1L	778.161	1.05829	0.140674	7.523	5.35354e-14	3.42195e-13	Up-regulated	Ctrl_UP_moDC
ZNF584	117.301	1.45094	0.192928	7.52065	5.45033e-14	3.47948e-13	Up-regulated	Ctrl_UP_moDC
ALPK3	29.2091	3.1744	0.422183	7.51903	5.5186e-14	3.5216e-13	Up-regulated	Ctrl_UP_moDC
S100A16	41.6341	7.95443	1.05848	7.51497	5.69237e-14	3.62647e-13	Up-regulated	Ctrl_UP_moDC
ACOT4	90.6946	4.06956	0.541659	7.51314	5.77243e-14	3.67595e-13	Up-regulated	Ctrl_UP_moDC
CSRP1	3463.6	1.02779	0.136905	7.50736	6.03313e-14	3.83878e-13	Up-regulated	Ctrl_UP_moDC
NDUFA8	862.97	1.16073	0.154705	7.50284	6.24516e-14	3.96714e-13	Up-regulated	Ctrl_UP_moDC
GAL	159.357	10.6633	1.42297	7.49372	6.69462e-14	4.24214e-13	Up-regulated	Ctrl_UP_moDC
DVL2	1222.52	1.01206	0.135188	7.4863	7.08428e-14	4.4835e-13	Up-regulated	Ctrl_UP_moDC
BBS10	195.208	1.44473	0.193002	7.48557	7.1238e-14	4.50666e-13	Up-regulated	Ctrl_UP_moDC
DPP9	4953.57	1.44329	0.192826	7.48495	7.15762e-14	4.52619e-13	Up-regulated	Ctrl_UP_moDC
TSFM	464.629	1.14952	0.153673	7.48032	7.41431e-14	4.68081e-13	Up-regulated	Ctrl_UP_moDC
MFAP3	638.411	1.00641	0.134654	7.47401	7.77854e-14	4.90472e-13	Up-regulated	Ctrl_UP_moDC
HES6	362.762	2.25275	0.301459	7.47283	7.8489e-14	4.94706e-13	Up-regulated	Ctrl_UP_moDC
SENP8	33.7601	1.96274	0.262661	7.47252	7.86744e-14	4.95671e-13	Up-regulated	Ctrl_UP_moDC
FLVCR2	1588.31	1.28184	0.171615	7.4693	8.06222e-14	5.07319e-13	Up-regulated	Ctrl_UP_moDC
SLC2A1	3837.7	3.119	0.417586	7.46911	8.074e-14	5.07853e-13	Up-regulated	Ctrl_UP_moDC
MT1H	184.282	9.30826	1.24684	7.46546	8.30062e-14	5.21894e-13	Up-regulated	Ctrl_UP_moDC
ARFGEF2	2348.52	1.00046	0.134032	7.46431	8.37347e-14	5.26259e-13	Up-regulated	Ctrl_UP_moDC
ARV1	333.886	1.20227	0.161136	7.46123	8.57198e-14	5.38075e-13	Up-regulated	Ctrl_UP_moDC
DNAJA1	5537.94	1.10671	0.148333	7.46102	8.5854e-14	5.38516e-13	Up-regulated	Ctrl_UP_moDC
SETMAR	230.842	1.17204	0.157207	7.4554	8.95959e-14	5.61261e-13	Up-regulated	Ctrl_UP_moDC
CCDC47	2780.09	1.07762	0.144589	7.453	9.12434e-14	5.71349e-13	Up-regulated	Ctrl_UP_moDC
ZNF112	23.2426	3.41765	0.45868	7.45104	9.2606e-14	5.79645e-13	Up-regulated	Ctrl_UP_moDC
PPIP5K1	508.536	1.30222	0.174843	7.44793	9.48157e-14	5.92993e-13	Up-regulated	Ctrl_UP_moDC
MTMR4	1416.31	1.00404	0.134811	7.44775	9.49433e-14	5.9355e-13	Up-regulated	Ctrl_UP_moDC
WSCD2	29.3577	4.58129	0.615225	7.44652	9.58376e-14	5.98898e-13	Up-regulated	Ctrl_UP_moDC
IER5L	2391.23	2.023	0.27205	7.43615	1.03659e-13	6.462e-13	Up-regulated	Ctrl_UP_moDC
ECHS1	2848.37	1.14774	0.154396	7.43379	1.05533e-13	6.5735e-13	Up-regulated	Ctrl_UP_moDC
NLK	756.657	1.04819	0.141043	7.43171	1.07201e-13	6.67194e-13	Up-regulated	Ctrl_UP_moDC
ZNF525	118.68	1.3441	0.180912	7.4296	1.08926e-13	6.77382e-13	Up-regulated	Ctrl_UP_moDC
BIVM	193.55	1.36381	0.183621	7.42728	1.10857e-13	6.89116e-13	Up-regulated	Ctrl_UP_moDC
GALNS	3265.51	1.54217	0.207678	7.42577	1.12128e-13	6.96734e-13	Up-regulated	Ctrl_UP_moDC
AP5M1	810.855	1.03079	0.13887	7.42272	1.14737e-13	7.12659e-13	Up-regulated	Ctrl_UP_moDC
MMP2	251.956	4.93872	0.665597	7.41998	1.17137e-13	7.27269e-13	Up-regulated	Ctrl_UP_moDC
B4GALT2	187.797	2.44364	0.329512	7.41595	1.20756e-13	7.49138e-13	Up-regulated	Ctrl_UP_moDC
MAFA	91.2096	4.71891	0.636431	7.41463	1.2196e-13	7.55997e-13	Up-regulated	Ctrl_UP_moDC
DNPH1	881.338	1.47089	0.198383	7.41439	1.22184e-13	7.57075e-13	Up-regulated	Ctrl_UP_moDC
FARSA	2172.63	1.08051	0.145738	7.41408	1.22472e-13	7.58436e-13	Up-regulated	Ctrl_UP_moDC
GNS	29081.8	1.09813	0.148175	7.41104	1.25316e-13	7.74923e-13	Up-regulated	Ctrl_UP_moDC
SEC14L2	111.119	3.42173	0.462174	7.40357	1.32573e-13	8.18156e-13	Up-regulated	Ctrl_UP_moDC
USP51	58.6632	2.38508	0.322363	7.39875	1.37476e-13	8.45699e-13	Up-regulated	Ctrl_UP_moDC
SYNC	557.494	1.27837	0.172785	7.3986	1.37627e-13	8.46287e-13	Up-regulated	Ctrl_UP_moDC
PPAN	799.166	1.03869	0.140491	7.39325	1.43282e-13	8.79653e-13	Up-regulated	Ctrl_UP_moDC
GPX8	10.8409	6.45255	0.873225	7.38933	1.4757e-13	9.04537e-13	Up-regulated	Ctrl_UP_moDC
ZFP30	76.7836	1.82416	0.246923	7.38759	1.49516e-13	9.16098e-13	Up-regulated	Ctrl_UP_moDC
MRPL50	296.89	1.39071	0.188431	7.38049	1.57713e-13	9.64017e-13	Up-regulated	Ctrl_UP_moDC
KLF8	207.14	1.81105	0.245402	7.37993	1.58375e-13	9.67677e-13	Up-regulated	Ctrl_UP_moDC
WDR86	528.825	5.1953	0.70418	7.37781	1.60916e-13	9.82816e-13	Up-regulated	Ctrl_UP_moDC
ZNF234	157.66	1.62241	0.220026	7.37372	1.6593e-13	1.01143e-12	Up-regulated	Ctrl_UP_moDC
DDX31	259.998	1.0336	0.140196	7.37257	1.67372e-13	1.01982e-12	Up-regulated	Ctrl_UP_moDC
LYRM1	833.259	1.0337	0.14033	7.36622	1.75538e-13	1.06873e-12	Up-regulated	Ctrl_UP_moDC
PPA2	915.453	1.00422	0.136358	7.36464	1.77627e-13	1.08016e-12	Up-regulated	Ctrl_UP_moDC
FAM83H	414.155	1.39404	0.189342	7.36256	1.80413e-13	1.09667e-12	Up-regulated	Ctrl_UP_moDC
FBXO15	18.351	4.25694	0.578298	7.36116	1.82325e-13	1.10742e-12	Up-regulated	Ctrl_UP_moDC
ZBTB6	214.104	1.68812	0.229346	7.36058	1.83109e-13	1.11174e-12	Up-regulated	Ctrl_UP_moDC
LILRB4	7066.61	1.83031	0.248767	7.35753	1.87348e-13	1.13613e-12	Up-regulated	Ctrl_UP_moDC
SUV39H2	90.218	1.52205	0.206975	7.35377	1.9269e-13	1.16623e-12	Up-regulated	Ctrl_UP_moDC
LPP	2276.9	1.33557	0.181848	7.34441	2.06663e-13	1.24687e-12	Up-regulated	Ctrl_UP_moDC
SPAG5	178.566	1.82086	0.247965	7.34324	2.08487e-13	1.25639e-12	Up-regulated	Ctrl_UP_moDC
PRADC1	564.416	1.42983	0.19479	7.34035	2.13035e-13	1.2828e-12	Up-regulated	Ctrl_UP_moDC
HSPA4L	25.358	4.69167	0.639569	7.33568	2.20602e-13	1.3268e-12	Up-regulated	Ctrl_UP_moDC
RGPD5	419.301	2.50667	0.341708	7.33571	2.20551e-13	1.3268e-12	Up-regulated	Ctrl_UP_moDC
CROT	203.102	1.30133	0.177706	7.3229	2.42663e-13	1.45437e-12	Up-regulated	Ctrl_UP_moDC
MFSD3	343.952	1.27706	0.174398	7.32266	2.43094e-13	1.45639e-12	Up-regulated	Ctrl_UP_moDC
TMEM26	32.3596	6.10103	0.833443	7.32027	2.47468e-13	1.48086e-12	Up-regulated	Ctrl_UP_moDC
THOP1	1044.59	1.19491	0.163466	7.30987	2.67397e-13	1.59825e-12	Up-regulated	Ctrl_UP_moDC
CDKL3	30.3528	3.13015	0.428458	7.30563	2.75972e-13	1.64758e-12	Up-regulated	Ctrl_UP_moDC
FRRS1	744.953	4.13352	0.566048	7.30242	2.82646e-13	1.68351e-12	Up-regulated	Ctrl_UP_moDC
SMUG1	459.116	1.01838	0.139738	7.28777	3.15121e-13	1.87331e-12	Up-regulated	Ctrl_UP_moDC
CREB3	1103.56	1.00209	0.137505	7.28766	3.15378e-13	1.87411e-12	Up-regulated	Ctrl_UP_moDC
HLX	2290.72	1.45871	0.200184	7.28683	3.17339e-13	1.88358e-12	Up-regulated	Ctrl_UP_moDC
CTTN	1691.69	3.07043	0.422107	7.27406	3.4884e-13	2.06657e-12	Up-regulated	Ctrl_UP_moDC
GLIS2	141.194	2.58443	0.355351	7.2729	3.51862e-13	2.08367e-12	Up-regulated	Ctrl_UP_moDC
SLC16A3	11049.8	1.19156	0.16384	7.27267	3.52449e-13	2.08634e-12	Up-regulated	Ctrl_UP_moDC
LARS2	547.315	1.28687	0.177248	7.26029	3.86272e-13	2.27692e-12	Up-regulated	Ctrl_UP_moDC
RHBDL3	23.2479	6.12714	0.844199	7.25793	3.93061e-13	2.31339e-12	Up-regulated	Ctrl_UP_moDC
GEMIN5	406.983	1.1632	0.16031	7.25595	3.98842e-13	2.34652e-12	Up-regulated	Ctrl_UP_moDC
TIMP4	18.831	6.24412	0.861031	7.2519	4.10953e-13	2.415e-12	Up-regulated	Ctrl_UP_moDC
ZBTB46	343.739	1.77646	0.244987	7.25123	4.12996e-13	2.42608e-12	Up-regulated	Ctrl_UP_moDC
C12orf60	15.0057	3.42436	0.472403	7.24881	4.20458e-13	2.46708e-12	Up-regulated	Ctrl_UP_moDC
ZFYVE28	738.472	1.52199	0.210232	7.23959	4.50036e-13	2.63461e-12	Up-regulated	Ctrl_UP_moDC
PPP1R36	7.52826	5.14909	0.711262	7.23938	4.50751e-13	2.63778e-12	Up-regulated	Ctrl_UP_moDC
LAMC1	695.513	2.12502	0.294191	7.22325	5.07593e-13	2.96253e-12	Up-regulated	Ctrl_UP_moDC
OLFML3	49.4886	4.58923	0.635494	7.22151	5.14126e-13	2.99952e-12	Up-regulated	Ctrl_UP_moDC
BATF3	551.24	1.99214	0.275971	7.21864	5.25096e-13	3.06004e-12	Up-regulated	Ctrl_UP_moDC
ANKH	1906.53	1.6796	0.232798	7.21486	5.39887e-13	3.14385e-12	Up-regulated	Ctrl_UP_moDC
MIEF1	1636.77	1.09174	0.151324	7.21458	5.41008e-13	3.148e-12	Up-regulated	Ctrl_UP_moDC
PSMD10	1065.4	1.0653	0.147688	7.21316	5.46662e-13	3.1797e-12	Up-regulated	Ctrl_UP_moDC
LMNA	5015.5	1.85047	0.256804	7.20576	5.7719e-13	3.3498e-12	Up-regulated	Ctrl_UP_moDC
EHD4	3667.23	1.19096	0.165467	7.19754	6.13085e-13	3.55529e-12	Up-regulated	Ctrl_UP_moDC
GTF2E1	432.606	1.50565	0.209412	7.18989	6.4843e-13	3.75318e-12	Up-regulated	Ctrl_UP_moDC
ANKRD52	2120.17	1.35873	0.189086	7.18576	6.6836e-13	3.86563e-12	Up-regulated	Ctrl_UP_moDC
ACTN1	9518.53	1.74458	0.242939	7.18113	6.91352e-13	3.9926e-12	Up-regulated	Ctrl_UP_moDC
TEX2	1324.32	1.29692	0.180729	7.17609	7.17347e-13	4.13806e-12	Up-regulated	Ctrl_UP_moDC
APOD	45.2489	8.17258	1.13901	7.17519	7.22071e-13	4.16375e-12	Up-regulated	Ctrl_UP_moDC
FNBP1L	135.609	2.05301	0.286133	7.17502	7.22964e-13	4.16734e-12	Up-regulated	Ctrl_UP_moDC
CUL2	1099.23	1.23342	0.172037	7.16949	7.52783e-13	4.3376e-12	Up-regulated	Ctrl_UP_moDC
FAIM2	85.5438	8.722	1.2179	7.16154	7.97766e-13	4.58477e-12	Up-regulated	Ctrl_UP_moDC
CYP19A1	64.73	7.12311	0.99487	7.15984	8.07705e-13	4.64015e-12	Up-regulated	Ctrl_UP_moDC
FHOD1	3694	1.63597	0.228587	7.1569	8.25228e-13	4.73728e-12	Up-regulated	Ctrl_UP_moDC
CDC42EP5	13.5627	5.78101	0.80828	7.15223	8.53768e-13	4.89747e-12	Up-regulated	Ctrl_UP_moDC
ZSWIM3	95.2792	1.8148	0.25397	7.14571	8.95294e-13	5.13184e-12	Up-regulated	Ctrl_UP_moDC
FAM20A	1687.97	4.00933	0.56129	7.14306	9.12745e-13	5.22214e-12	Up-regulated	Ctrl_UP_moDC
QPCT	6074.12	1.90016	0.266253	7.1367	9.5601e-13	5.46154e-12	Up-regulated	Ctrl_UP_moDC
HMGN2P46	20.2278	6.58385	0.922888	7.13397	9.75158e-13	5.56267e-12	Up-regulated	Ctrl_UP_moDC
FH	1303.9	1.36336	0.191115	7.13374	9.76765e-13	5.56977e-12	Up-regulated	Ctrl_UP_moDC
CABLES1	113.572	2.4675	0.345898	7.13361	9.77729e-13	5.5732e-12	Up-regulated	Ctrl_UP_moDC
DLC1	156.573	1.92083	0.269374	7.13071	9.98538e-13	5.68129e-12	Up-regulated	Ctrl_UP_moDC
ZNF347	84.778	1.4069	0.197586	7.12045	1.07573e-12	6.10691e-12	Up-regulated	Ctrl_UP_moDC
TSPAN12	8.70321	6.69997	0.94101	7.11997	1.07949e-12	6.12151e-12	Up-regulated	Ctrl_UP_moDC
PTPMT1	1137.61	1.01116	0.142082	7.11673	1.10521e-12	6.26042e-12	Up-regulated	Ctrl_UP_moDC
DCBLD2	119.665	1.24523	0.174983	7.11633	1.10842e-12	6.2763e-12	Up-regulated	Ctrl_UP_moDC
ZNFX1	2769.78	1.03063	0.144874	7.11399	1.12739e-12	6.37665e-12	Up-regulated	Ctrl_UP_moDC
NIPAL1	19.8114	6.20649	0.872472	7.11368	1.12991e-12	6.3862e-12	Up-regulated	Ctrl_UP_moDC
ERRFI1	149.434	2.09671	0.294991	7.10772	1.17975e-12	6.66301e-12	Up-regulated	Ctrl_UP_moDC
PSD	85.1008	2.69672	0.379441	7.10709	1.18519e-12	6.6888e-12	Up-regulated	Ctrl_UP_moDC
FCHO2	2415.8	1.95673	0.275333	7.10677	1.18792e-12	6.70178e-12	Up-regulated	Ctrl_UP_moDC
BACE1	1601.72	1.83292	0.258373	7.09407	1.30225e-12	7.3253e-12	Up-regulated	Ctrl_UP_moDC
PROS1	263.28	1.77669	0.250645	7.0885	1.35574e-12	7.615e-12	Up-regulated	Ctrl_UP_moDC
GFRA2	559.369	2.6964	0.380401	7.08831	1.3576e-12	7.62267e-12	Up-regulated	Ctrl_UP_moDC
RHO	10.4127	6.08409	0.85908	7.08209	1.41993e-12	7.96101e-12	Up-regulated	Ctrl_UP_moDC
ANXA11	13831.8	1.42071	0.20068	7.07951	1.44662e-12	8.10479e-12	Up-regulated	Ctrl_UP_moDC
YWHAG	6601.46	1.21532	0.1717	7.07818	1.46056e-12	8.17986e-12	Up-regulated	Ctrl_UP_moDC
ADORA1	72.6423	3.07106	0.433933	7.07727	1.47022e-12	8.22798e-12	Up-regulated	Ctrl_UP_moDC
ETNK2	41.1121	3.66499	0.518069	7.07432	1.5018e-12	8.40167e-12	Up-regulated	Ctrl_UP_moDC
GSDMA	86.0274	3.54374	0.501072	7.07231	1.52374e-12	8.52132e-12	Up-regulated	Ctrl_UP_moDC
TGFBR1	3052.54	1.51931	0.215047	7.06499	1.60626e-12	8.96326e-12	Up-regulated	Ctrl_UP_moDC
ADORA2B	349.6	2.06828	0.293022	7.05843	1.68398e-12	9.38333e-12	Up-regulated	Ctrl_UP_moDC
TMEM44	56.1636	1.61845	0.229372	7.05599	1.71373e-12	9.54219e-12	Up-regulated	Ctrl_UP_moDC
GART	1233.82	1.08277	0.153731	7.04326	1.87787e-12	1.0441e-11	Up-regulated	Ctrl_UP_moDC
STAP2	38.1058	3.61316	0.513113	7.04165	1.89976e-12	1.05589e-11	Up-regulated	Ctrl_UP_moDC
CAD	1177.26	1.49415	0.212344	7.03645	1.97199e-12	1.09524e-11	Up-regulated	Ctrl_UP_moDC
FANCG	175.814	1.00776	0.143221	7.0364	1.97273e-12	1.09526e-11	Up-regulated	Ctrl_UP_moDC
RRP8	318.877	1.04052	0.147948	7.033	2.02138e-12	1.12105e-11	Up-regulated	Ctrl_UP_moDC
CMKLR1	3305.8	2.31147	0.329073	7.02418	2.1533e-12	1.19293e-11	Up-regulated	Ctrl_UP_moDC
CBY1	110.88	1.88784	0.268916	7.02017	2.21593e-12	1.22586e-11	Up-regulated	Ctrl_UP_moDC
ST14	8831.53	2.36162	0.336469	7.01885	2.23699e-12	1.23706e-11	Up-regulated	Ctrl_UP_moDC
MOCS2	559.274	1.23613	0.176312	7.01106	2.36513e-12	1.30558e-11	Up-regulated	Ctrl_UP_moDC
ZCCHC4	187.61	1.32226	0.188789	7.00388	2.48976e-12	1.37289e-11	Up-regulated	Ctrl_UP_moDC
SLC6A8	473.259	2.48816	0.355293	7.00311	2.50345e-12	1.37995e-11	Up-regulated	Ctrl_UP_moDC
POLR1C	245.638	1.35252	0.19325	6.99881	2.5814e-12	1.42029e-11	Up-regulated	Ctrl_UP_moDC
PLD1	528.106	1.29048	0.184475	6.99543	2.64437e-12	1.45398e-11	Up-regulated	Ctrl_UP_moDC
ZC3HC1	261.246	1.08096	0.154586	6.99262	2.69807e-12	1.48244e-11	Up-regulated	Ctrl_UP_moDC
DACT1	383.694	3.03472	0.434091	6.99098	2.72977e-12	1.49826e-11	Up-regulated	Ctrl_UP_moDC
STAC2	16.207	6.74113	0.964924	6.98618	2.82463e-12	1.54921e-11	Up-regulated	Ctrl_UP_moDC
SFXN1	592.325	1.19934	0.171796	6.98122	2.92637e-12	1.60387e-11	Up-regulated	Ctrl_UP_moDC
ZC3H10	185.343	1.36153	0.195059	6.98006	2.95048e-12	1.61651e-11	Up-regulated	Ctrl_UP_moDC
SERPINI1	66.1759	2.3584	0.337958	6.9784	2.98563e-12	1.63519e-11	Up-regulated	Ctrl_UP_moDC
TECR	2319.88	1.14354	0.16409	6.96901	3.19186e-12	1.74255e-11	Up-regulated	Ctrl_UP_moDC
DNAJC12	18.9295	3.39554	0.488131	6.9562	3.49569e-12	1.90415e-11	Up-regulated	Ctrl_UP_moDC
DYNLL1	4070.28	1.23479	0.17751	6.95617	3.49654e-12	1.90415e-11	Up-regulated	Ctrl_UP_moDC
TRIM32	167.688	1.8054	0.259545	6.95603	3.49986e-12	1.90529e-11	Up-regulated	Ctrl_UP_moDC
ZNF585B	218.276	1.13489	0.163187	6.95455	3.53698e-12	1.92413e-11	Up-regulated	Ctrl_UP_moDC
FAM124A	44.5462	3.59088	0.516377	6.95399	3.55108e-12	1.93044e-11	Up-regulated	Ctrl_UP_moDC
CETN3	162.647	1.43209	0.206033	6.9508	3.63212e-12	1.9724e-11	Up-regulated	Ctrl_UP_moDC
AGAP11	35.5443	6.51972	0.938403	6.94767	3.71372e-12	2.01387e-11	Up-regulated	Ctrl_UP_moDC
ESYT3	9.18154	5.25182	0.755908	6.9477	3.713e-12	2.01387e-11	Up-regulated	Ctrl_UP_moDC
NLRP2	405.058	3.18653	0.458823	6.94501	3.78421e-12	2.05137e-11	Up-regulated	Ctrl_UP_moDC
PKM	49191.5	1.00064	0.144098	6.94415	3.80748e-12	2.06253e-11	Up-regulated	Ctrl_UP_moDC
MOSPD1	352.807	1.96149	0.282629	6.94016	3.91663e-12	2.11942e-11	Up-regulated	Ctrl_UP_moDC
IGFBP2	1460.69	4.09944	0.590965	6.93685	4.00943e-12	2.16735e-11	Up-regulated	Ctrl_UP_moDC
ZFYVE16	2417.57	1.55685	0.224506	6.93456	4.07479e-12	2.20113e-11	Up-regulated	Ctrl_UP_moDC
MAP1S	3676.99	1.2284	0.177437	6.92303	4.4207e-12	2.38129e-11	Up-regulated	Ctrl_UP_moDC
NSF	2473.49	1.18869	0.171822	6.91813	4.57649e-12	2.45918e-11	Up-regulated	Ctrl_UP_moDC
DIRAS1	128.788	2.305	0.333308	6.91552	4.66155e-12	2.50314e-11	Up-regulated	Ctrl_UP_moDC
SCARB2	5838.01	1.1429	0.1653	6.9141	4.70843e-12	2.52743e-11	Up-regulated	Ctrl_UP_moDC
MSANTD4	342.209	1.06218	0.15407	6.89411	5.42031e-12	2.89541e-11	Up-regulated	Ctrl_UP_moDC
NPW	26.7683	3.91366	0.567768	6.89306	5.46038e-12	2.91581e-11	Up-regulated	Ctrl_UP_moDC
NACC1	3122.34	1.12725	0.163629	6.88904	5.61713e-12	2.99639e-11	Up-regulated	Ctrl_UP_moDC
MOCOS	40.7608	3.72609	0.541062	6.88661	5.71373e-12	3.04686e-11	Up-regulated	Ctrl_UP_moDC
RILP	1013.94	1.26882	0.184373	6.88181	5.90958e-12	3.14693e-11	Up-regulated	Ctrl_UP_moDC
CYTL1	114.352	3.03704	0.44168	6.8761	6.1512e-12	3.2722e-11	Up-regulated	Ctrl_UP_moDC
AMZ1	41.9437	3.94405	0.574034	6.87077	6.38567e-12	3.38872e-11	Up-regulated	Ctrl_UP_moDC
GRTP1	46.3415	2.66933	0.388697	6.86739	6.53889e-12	3.46645e-11	Up-regulated	Ctrl_UP_moDC
PALB2	383.022	1.09368	0.159363	6.86279	6.75281e-12	3.57615e-11	Up-regulated	Ctrl_UP_moDC
SLC9A7	864.004	1.78878	0.260707	6.86128	6.82444e-12	3.61284e-11	Up-regulated	Ctrl_UP_moDC
SHE	80.9669	3.49268	0.509158	6.85971	6.9001e-12	3.65164e-11	Up-regulated	Ctrl_UP_moDC
NPB	15.2092	3.0318	0.442493	6.85163	7.30155e-12	3.85613e-11	Up-regulated	Ctrl_UP_moDC
COL6A1	703.128	4.66239	0.680664	6.84977	7.39695e-12	3.90249e-11	Up-regulated	Ctrl_UP_moDC
MMP10	25.412	7.53398	1.10052	6.84584	7.60304e-12	4.00848e-11	Up-regulated	Ctrl_UP_moDC
GADD45G	649.545	2.3673	0.345898	6.84394	7.70462e-12	4.06064e-11	Up-regulated	Ctrl_UP_moDC
UTP3	905.497	1.00798	0.147389	6.83893	7.97873e-12	4.20222e-11	Up-regulated	Ctrl_UP_moDC
NXPH3	64.1902	3.58555	0.524366	6.83788	8.03722e-12	4.23158e-11	Up-regulated	Ctrl_UP_moDC
VKORC1	2382.15	1.22616	0.179327	6.83752	8.05736e-12	4.24073e-11	Up-regulated	Ctrl_UP_moDC
DYNC2LI1	122.191	1.40148	0.204973	6.8374	8.06406e-12	4.2428e-11	Up-regulated	Ctrl_UP_moDC
LRRC37A3	145.358	1.47757	0.216104	6.83731	8.0696e-12	4.24427e-11	Up-regulated	Ctrl_UP_moDC
HEATR5A	896.941	1.35463	0.198143	6.83664	8.10721e-12	4.26259e-11	Up-regulated	Ctrl_UP_moDC
RBP1	84.409	7.65779	1.12029	6.83555	8.16938e-12	4.29234e-11	Up-regulated	Ctrl_UP_moDC
MAOB	44.8191	4.1615	0.609636	6.8262	8.71921e-12	4.56563e-11	Up-regulated	Ctrl_UP_moDC
ANKRD29	45.788	3.35268	0.491329	6.82368	8.87344e-12	4.64165e-11	Up-regulated	Ctrl_UP_moDC
HMOX2	1260.34	1.11321	0.163207	6.82085	9.05016e-12	4.72927e-11	Up-regulated	Ctrl_UP_moDC
SHPK	522.858	1.2094	0.17731	6.82079	9.05436e-12	4.72986e-11	Up-regulated	Ctrl_UP_moDC
CCSAP	1406.53	1.09113	0.159985	6.82021	9.09097e-12	4.74737e-11	Up-regulated	Ctrl_UP_moDC
LDHAL6B	15.1454	4.30388	0.631117	6.81946	9.13813e-12	4.77038e-11	Up-regulated	Ctrl_UP_moDC
ATP6V1B2	15286.3	1.15967	0.170232	6.81227	9.60715e-12	5.01012e-11	Up-regulated	Ctrl_UP_moDC
KCTD9	537.468	1.08705	0.159648	6.80906	9.82419e-12	5.12157e-11	Up-regulated	Ctrl_UP_moDC
SDC4	2016.15	2.73344	0.401472	6.80855	9.85878e-12	5.13786e-11	Up-regulated	Ctrl_UP_moDC
TUBB4B	6089.3	1.12774	0.165725	6.80488	1.01132e-11	5.26511e-11	Up-regulated	Ctrl_UP_moDC
DCLK3	16.776	4.98993	0.733949	6.79873	1.05543e-11	5.48361e-11	Up-regulated	Ctrl_UP_moDC
MRPL39	235.687	1.06743	0.157176	6.79131	1.11118e-11	5.75573e-11	Up-regulated	Ctrl_UP_moDC
HPS6	1087.92	1.31669	0.193936	6.7893	1.1268e-11	5.83316e-11	Up-regulated	Ctrl_UP_moDC
THOC1	494.627	1.1253	0.165808	6.7868	1.14649e-11	5.93064e-11	Up-regulated	Ctrl_UP_moDC
ZNF768	1182.6	1.06554	0.157017	6.78616	1.15156e-11	5.95288e-11	Up-regulated	Ctrl_UP_moDC
MRPL1	358.541	1.25341	0.184713	6.78571	1.15515e-11	5.96943e-11	Up-regulated	Ctrl_UP_moDC
TBC1D2B	3053.7	1.02135	0.150704	6.77715	1.22569e-11	6.31489e-11	Up-regulated	Ctrl_UP_moDC
ZNF667-AS1	51.7276	2.34614	0.346412	6.77267	1.26423e-11	6.5069e-11	Up-regulated	Ctrl_UP_moDC
BBS12	66.4128	1.66767	0.246235	6.77269	1.26406e-11	6.5069e-11	Up-regulated	Ctrl_UP_moDC
PCYOX1	1168.55	1.12323	0.165891	6.7709	1.27983e-11	6.58277e-11	Up-regulated	Ctrl_UP_moDC
LRRC8A	2152.65	1.55534	0.229829	6.76736	1.31149e-11	6.73438e-11	Up-regulated	Ctrl_UP_moDC
IGIP	121.293	2.11711	0.31301	6.76369	1.34517e-11	6.89579e-11	Up-regulated	Ctrl_UP_moDC
PPP1R3G	114.591	2.36839	0.350366	6.75976	1.38217e-11	7.07408e-11	Up-regulated	Ctrl_UP_moDC
SLC25A39	2669.28	1.02363	0.151449	6.75888	1.39067e-11	7.1148e-11	Up-regulated	Ctrl_UP_moDC
FKBPL	93.3737	1.59422	0.236029	6.75436	1.43467e-11	7.33502e-11	Up-regulated	Ctrl_UP_moDC
EMG1	517.664	1.15389	0.17088	6.7526	1.45215e-11	7.41947e-11	Up-regulated	Ctrl_UP_moDC
MAP3K6	728.267	1.25371	0.185671	6.75228	1.45535e-11	7.43338e-11	Up-regulated	Ctrl_UP_moDC
NOD1	1136.69	1.06442	0.157647	6.7519	1.45924e-11	7.45076e-11	Up-regulated	Ctrl_UP_moDC
MTFR2	38.6343	1.88616	0.279423	6.75018	1.47666e-11	7.5372e-11	Up-regulated	Ctrl_UP_moDC
ARMCX2	111.692	1.79807	0.266414	6.74915	1.4871e-11	7.58794e-11	Up-regulated	Ctrl_UP_moDC
MCOLN1	3707.14	1.18725	0.175926	6.74859	1.4929e-11	7.61248e-11	Up-regulated	Ctrl_UP_moDC
TMEM241	148.048	1.68141	0.249245	6.74602	1.51954e-11	7.74322e-11	Up-regulated	Ctrl_UP_moDC
ARHGAP31	4213.26	1.50131	0.222768	6.73936	1.59086e-11	8.0986e-11	Up-regulated	Ctrl_UP_moDC
DAG1	1449.17	1.45583	0.216236	6.73261	1.66649e-11	8.47518e-11	Up-regulated	Ctrl_UP_moDC
KAT2A	1554.26	1.06615	0.15855	6.72437	1.76359e-11	8.96013e-11	Up-regulated	Ctrl_UP_moDC
ZSWIM4	448.936	1.55775	0.231958	6.71568	1.87191e-11	9.50731e-11	Up-regulated	Ctrl_UP_moDC
SHF	70.8709	2.21205	0.32942	6.71497	1.88105e-11	9.55054e-11	Up-regulated	Ctrl_UP_moDC
TRMT10C	439.663	1.14735	0.170882	6.71427	1.89012e-11	9.59347e-11	Up-regulated	Ctrl_UP_moDC
TDRKH	291.909	1.94939	0.290338	6.71421	1.89082e-11	9.59386e-11	Up-regulated	Ctrl_UP_moDC
FLRT2	15.7533	6.91656	1.03024	6.71352	1.8999e-11	9.63675e-11	Up-regulated	Ctrl_UP_moDC
TNFRSF4	122.933	2.638	0.393199	6.70907	1.95873e-11	9.9253e-11	Up-regulated	Ctrl_UP_moDC
MRTO4	710.518	1.30031	0.194223	6.69492	2.15784e-11	1.09091e-10	Up-regulated	Ctrl_UP_moDC
DHDDS	797.08	1.0629	0.158845	6.6914	2.2104e-11	1.11674e-10	Up-regulated	Ctrl_UP_moDC
CMC1	256.681	1.35452	0.202434	6.69115	2.21425e-11	1.11832e-10	Up-regulated	Ctrl_UP_moDC
BAG2	103.893	1.70835	0.255378	6.68948	2.23957e-11	1.13074e-10	Up-regulated	Ctrl_UP_moDC
LAMTOR3	1490.67	1.06035	0.158514	6.6893	2.24235e-11	1.13177e-10	Up-regulated	Ctrl_UP_moDC
C3	761.463	2.69257	0.402712	6.6861	2.29197e-11	1.15568e-10	Up-regulated	Ctrl_UP_moDC
RPS6KA2	613.033	1.7745	0.265615	6.68074	2.37732e-11	1.19754e-10	Up-regulated	Ctrl_UP_moDC
LRRC61	277.655	2.16144	0.324002	6.67108	2.53933e-11	1.2758e-10	Up-regulated	Ctrl_UP_moDC
ISOC2	889.878	1.61844	0.242646	6.66997	2.55854e-11	1.28385e-10	Up-regulated	Ctrl_UP_moDC
SLC9A5	48.9761	4.10171	0.6152	6.66728	2.6059e-11	1.30669e-10	Up-regulated	Ctrl_UP_moDC
TMEM138	796.901	1.15501	0.173251	6.66666	2.61683e-11	1.31131e-10	Up-regulated	Ctrl_UP_moDC
TAX1BP3	1731.56	1.12935	0.169559	6.66049	2.7291e-11	1.36535e-10	Up-regulated	Ctrl_UP_moDC
FBXO45	490.559	1.08941	0.163608	6.65868	2.76291e-11	1.38182e-10	Up-regulated	Ctrl_UP_moDC
PLCD1	328.326	1.07145	0.160938	6.65753	2.78467e-11	1.39224e-10	Up-regulated	Ctrl_UP_moDC
HERC2	1967.03	1.16809	0.175487	6.65631	2.80786e-11	1.40338e-10	Up-regulated	Ctrl_UP_moDC
COL4A2	44.6728	3.10996	0.467423	6.65341	2.86375e-11	1.43085e-10	Up-regulated	Ctrl_UP_moDC
CFI	153.404	6.6206	0.995261	6.65213	2.8889e-11	1.44201e-10	Up-regulated	Ctrl_UP_moDC
PHOSPHO1	630.404	3.83804	0.577436	6.6467	2.99747e-11	1.49378e-10	Up-regulated	Ctrl_UP_moDC
FHAD1	117.763	3.5908	0.540881	6.63879	3.16272e-11	1.57308e-10	Up-regulated	Ctrl_UP_moDC
FAM135B	17.6966	6.69283	1.00859	6.63583	3.22684e-11	1.60393e-10	Up-regulated	Ctrl_UP_moDC
RASL10A	49.7246	2.30476	0.347777	6.62711	3.42329e-11	1.69883e-10	Up-regulated	Ctrl_UP_moDC
KNOP1	275.969	1.46424	0.221131	6.62161	3.55318e-11	1.76102e-10	Up-regulated	Ctrl_UP_moDC
TMEM45A	76.5525	3.80135	0.574451	6.61736	3.65672e-11	1.81058e-10	Up-regulated	Ctrl_UP_moDC
FAM216B	6.03541	5.75215	0.869355	6.61656	3.67642e-11	1.81858e-10	Up-regulated	Ctrl_UP_moDC
XYLB	70.5271	1.32736	0.200638	6.61567	3.69866e-11	1.82782e-10	Up-regulated	Ctrl_UP_moDC
CCDC102B	44.0885	3.33827	0.50463	6.61528	3.70838e-11	1.83203e-10	Up-regulated	Ctrl_UP_moDC
GINS1	96.4626	2.17923	0.329439	6.61496	3.71642e-11	1.83541e-10	Up-regulated	Ctrl_UP_moDC
PEX14	627.671	1.11574	0.16871	6.61336	3.75684e-11	1.85419e-10	Up-regulated	Ctrl_UP_moDC
CCL14	19.9895	6.35025	0.960339	6.61251	3.77859e-11	1.86372e-10	Up-regulated	Ctrl_UP_moDC
FAM220A	519.934	1.02798	0.15547	6.61209	3.78921e-11	1.86836e-10	Up-regulated	Ctrl_UP_moDC
CLIC4	3572.94	1.20092	0.181815	6.60519	3.96995e-11	1.9556e-10	Up-regulated	Ctrl_UP_moDC
GPAM	165.418	1.07247	0.162409	6.6035	4.01557e-11	1.97554e-10	Up-regulated	Ctrl_UP_moDC
CHST11	6766.86	1.04811	0.158776	6.60118	4.07905e-11	2.00549e-10	Up-regulated	Ctrl_UP_moDC
MNS1	13.8725	3.18046	0.482101	6.59708	4.19342e-11	2.0604e-10	Up-regulated	Ctrl_UP_moDC
ACYP1	74.7059	1.18913	0.180482	6.58864	4.43888e-11	2.17753e-10	Up-regulated	Ctrl_UP_moDC
PLOD2	148.471	3.28569	0.499008	6.58445	4.56586e-11	2.23697e-10	Up-regulated	Ctrl_UP_moDC
SAMD11	33.2483	5.88204	0.893437	6.58361	4.59157e-11	2.24885e-10	Up-regulated	Ctrl_UP_moDC
BIRC7	99.2996	5.40091	0.820712	6.58076	4.68057e-11	2.29025e-10	Up-regulated	Ctrl_UP_moDC
DUSP14	106.95	2.12043	0.322336	6.57832	4.75795e-11	2.32663e-10	Up-regulated	Ctrl_UP_moDC
SCCPDH	1165.6	1.38671	0.21085	6.57674	4.80891e-11	2.34931e-10	Up-regulated	Ctrl_UP_moDC
MAP4K3	413.208	1.48608	0.225973	6.57636	4.82118e-11	2.35455e-10	Up-regulated	Ctrl_UP_moDC
KCTD6	272.875	1.35407	0.205965	6.57426	4.88943e-11	2.38486e-10	Up-regulated	Ctrl_UP_moDC
ENPP4	434.991	1.2956	0.197082	6.57392	4.90071e-11	2.38884e-10	Up-regulated	Ctrl_UP_moDC
PLXND1	14833.1	1.01779	0.154921	6.56977	5.03926e-11	2.45405e-10	Up-regulated	Ctrl_UP_moDC
CX3CL1	4.29791	5.62538	0.857061	6.56357	5.25347e-11	2.55271e-10	Up-regulated	Ctrl_UP_moDC
USO1	2446.38	1.08113	0.164723	6.56327	5.26389e-11	2.55696e-10	Up-regulated	Ctrl_UP_moDC
KIAA0930	14979.6	1.1108	0.169285	6.56172	5.31918e-11	2.583e-10	Up-regulated	Ctrl_UP_moDC
SEMA3G	193.12	4.12602	0.629125	6.55835	5.44079e-11	2.63956e-10	Up-regulated	Ctrl_UP_moDC
WTIP	23.9662	4.68064	0.714809	6.54809	5.82777e-11	2.81843e-10	Up-regulated	Ctrl_UP_moDC
FBXO10	292.023	1.60146	0.244569	6.54809	5.82782e-11	2.81843e-10	Up-regulated	Ctrl_UP_moDC
FMO4	87.6895	1.37956	0.210711	6.54718	5.86356e-11	2.83482e-10	Up-regulated	Ctrl_UP_moDC
GAS6	1770.65	1.66466	0.254369	6.54428	5.97844e-11	2.88855e-10	Up-regulated	Ctrl_UP_moDC
LINC00622	43.631	1.80963	0.276691	6.54024	6.14215e-11	2.96485e-10	Up-regulated	Ctrl_UP_moDC
ZNF658	64.5428	1.2826	0.196163	6.53845	6.21593e-11	2.99858e-10	Up-regulated	Ctrl_UP_moDC
WFS1	544.283	2.67582	0.409493	6.53447	6.38331e-11	3.0745e-10	Up-regulated	Ctrl_UP_moDC
DENND1B	980.874	1.35469	0.207404	6.53163	6.50573e-11	3.12955e-10	Up-regulated	Ctrl_UP_moDC
TXLNB	74.6666	1.84866	0.283084	6.53045	6.55744e-11	3.15245e-10	Up-regulated	Ctrl_UP_moDC
MIF	5621.07	1.55301	0.237858	6.52915	6.61419e-11	3.17675e-10	Up-regulated	Ctrl_UP_moDC
MIR4458HG	41.537	2.16687	0.331927	6.52816	6.6581e-11	3.19684e-10	Up-regulated	Ctrl_UP_moDC
PDPN	126.008	7.57341	1.16034	6.52687	6.71572e-11	3.22149e-10	Up-regulated	Ctrl_UP_moDC
DNMT1	4461.71	1.20842	0.185631	6.50978	7.52609e-11	3.60012e-10	Up-regulated	Ctrl_UP_moDC
IGFBP6	37.6682	3.9393	0.605767	6.50298	7.87417e-11	3.76311e-10	Up-regulated	Ctrl_UP_moDC
SH2D4A	14.888	3.28513	0.505192	6.50275	7.88646e-11	3.76781e-10	Up-regulated	Ctrl_UP_moDC
DPY19L1	1039.44	1.11715	0.171892	6.49914	8.07822e-11	3.85703e-10	Up-regulated	Ctrl_UP_moDC
CCL7	390.981	5.4353	0.836429	6.49822	8.12736e-11	3.87929e-10	Up-regulated	Ctrl_UP_moDC
HILPDA	262.72	3.0452	0.468716	6.49691	8.19879e-11	3.91095e-10	Up-regulated	Ctrl_UP_moDC
TMEM120B	450.997	1.04235	0.160488	6.49487	8.31047e-11	3.96054e-10	Up-regulated	Ctrl_UP_moDC
SRCIN1	17.6521	3.89843	0.600315	6.49397	8.3601e-11	3.98296e-10	Up-regulated	Ctrl_UP_moDC
RHBDD3	456.22	1.14484	0.176308	6.49343	8.39025e-11	3.99485e-10	Up-regulated	Ctrl_UP_moDC
DDO	167.983	2.37884	0.366381	6.49279	8.42586e-11	4.01056e-10	Up-regulated	Ctrl_UP_moDC
MANBAL	347.494	1.13991	0.175599	6.49152	8.49753e-11	4.04342e-10	Up-regulated	Ctrl_UP_moDC
AP2A2	10573.8	1.92403	0.296442	6.49041	8.56006e-11	4.07192e-10	Up-regulated	Ctrl_UP_moDC
CCDC92	1179.04	1.0909	0.168109	6.48923	8.62769e-11	4.10282e-10	Up-regulated	Ctrl_UP_moDC
KCP	62.0176	3.88123	0.598119	6.48907	8.63702e-11	4.10599e-10	Up-regulated	Ctrl_UP_moDC
FURIN	14779.9	1.24106	0.191265	6.48869	8.65875e-11	4.11505e-10	Up-regulated	Ctrl_UP_moDC
RDH10	395.785	1.0846	0.167197	6.48694	8.75986e-11	4.16181e-10	Up-regulated	Ctrl_UP_moDC
MATK	2082.15	2.55658	0.394308	6.48372	8.94884e-11	4.24897e-10	Up-regulated	Ctrl_UP_moDC
CLYBL	63.6161	1.3935	0.215142	6.47712	9.34915e-11	4.43357e-10	Up-regulated	Ctrl_UP_moDC
TMEM140	1472.08	1.55789	0.240586	6.4754	9.45588e-11	4.47728e-10	Up-regulated	Ctrl_UP_moDC
SPIRE2	70.1062	2.49861	0.38603	6.47258	9.63406e-11	4.55743e-10	Up-regulated	Ctrl_UP_moDC
WDR31	39.0905	2.19672	0.339813	6.4645	1.01635e-10	4.80053e-10	Up-regulated	Ctrl_UP_moDC
CKS1B	226.062	1.16769	0.180714	6.46154	1.03641e-10	4.89227e-10	Up-regulated	Ctrl_UP_moDC
SRD5A3	578.508	1.11827	0.173077	6.46113	1.03922e-10	4.90248e-10	Up-regulated	Ctrl_UP_moDC
PEX11A	65.3979	1.61116	0.249528	6.45685	1.06907e-10	5.03558e-10	Up-regulated	Ctrl_UP_moDC
MICALL1	1499.17	1.35131	0.209365	6.45432	1.08709e-10	5.11359e-10	Up-regulated	Ctrl_UP_moDC
UTP14C	567.892	1.25346	0.194206	6.45429	1.08729e-10	5.11359e-10	Up-regulated	Ctrl_UP_moDC
CRYGN	12.9667	5.70936	0.884904	6.45195	1.10423e-10	5.19166e-10	Up-regulated	Ctrl_UP_moDC
POLR1A	815.975	1.60992	0.249778	6.44542	1.15284e-10	5.41693e-10	Up-regulated	Ctrl_UP_moDC
MGAT4B	4094.93	1.02084	0.159053	6.41826	1.37839e-10	6.44325e-10	Up-regulated	Ctrl_UP_moDC
PEA15	11240.7	1.50943	0.235423	6.41155	1.44048e-10	6.72325e-10	Up-regulated	Ctrl_UP_moDC
TMEM132A	139.722	2.73572	0.426844	6.40917	1.4631e-10	6.82261e-10	Up-regulated	Ctrl_UP_moDC
SOD1	2309.93	1.10323	0.172199	6.40669	1.48714e-10	6.93262e-10	Up-regulated	Ctrl_UP_moDC
ADAMTS15	12.4867	6.80557	1.06314	6.40137	1.5399e-10	7.16553e-10	Up-regulated	Ctrl_UP_moDC
CDR2L	86.016	3.61393	0.564684	6.39991	1.55464e-10	7.22757e-10	Up-regulated	Ctrl_UP_moDC
ANKRD24	112.315	1.66255	0.259814	6.39899	1.56404e-10	7.26907e-10	Up-regulated	Ctrl_UP_moDC
TOMM40	2684.59	1.77683	0.277682	6.39881	1.56591e-10	7.27339e-10	Up-regulated	Ctrl_UP_moDC
SUFU	1262.71	1.04587	0.163532	6.3955	1.60023e-10	7.4283e-10	Up-regulated	Ctrl_UP_moDC
GNG12	94.528	4.58198	0.716932	6.39109	1.64704e-10	7.63866e-10	Up-regulated	Ctrl_UP_moDC
CD27-AS1	181.544	1.05305	0.164825	6.38889	1.67091e-10	7.74635e-10	Up-regulated	Ctrl_UP_moDC
DHRS9	1119.83	3.03926	0.476047	6.38437	1.72105e-10	7.97471e-10	Up-regulated	Ctrl_UP_moDC
SLC15A3	13888.1	1.09278	0.1713	6.37932	1.77877e-10	8.23225e-10	Up-regulated	Ctrl_UP_moDC
MGST3	1852.97	1.66012	0.260416	6.37488	1.83101e-10	8.46127e-10	Up-regulated	Ctrl_UP_moDC
PSEN2	671.911	1.261	0.197827	6.37424	1.83878e-10	8.49207e-10	Up-regulated	Ctrl_UP_moDC
FJX1	49.041	2.99269	0.469705	6.37143	1.87273e-10	8.64628e-10	Up-regulated	Ctrl_UP_moDC
DCDC2	8.97025	5.26295	0.826136	6.37057	1.88332e-10	8.68994e-10	Up-regulated	Ctrl_UP_moDC
DCTPP1	743.572	1.05217	0.165175	6.37005	1.88968e-10	8.71667e-10	Up-regulated	Ctrl_UP_moDC
VAT1L	9.18616	6.33875	0.99519	6.36939	1.8978e-10	8.7515e-10	Up-regulated	Ctrl_UP_moDC
CES3	22.7405	2.80452	0.440604	6.36518	1.95066e-10	8.98986e-10	Up-regulated	Ctrl_UP_moDC
UTP20	350.248	1.17742	0.185072	6.36197	1.99188e-10	9.16883e-10	Up-regulated	Ctrl_UP_moDC
MGLL	2033.96	2.67722	0.421614	6.34992	2.15421e-10	9.88352e-10	Up-regulated	Ctrl_UP_moDC
NPM3	311.739	1.59439	0.251091	6.34986	2.15512e-10	9.88478e-10	Up-regulated	Ctrl_UP_moDC
MRGPRF	41.2196	5.08919	0.801985	6.34574	2.21359e-10	1.01318e-09	Up-regulated	Ctrl_UP_moDC
MAN1C1	2432.02	1.75334	0.276377	6.34402	2.23849e-10	1.02396e-09	Up-regulated	Ctrl_UP_moDC
ANKRD9	797.831	1.61506	0.255232	6.32779	2.48704e-10	1.13496e-09	Up-regulated	Ctrl_UP_moDC
ACER2	38.3052	2.54749	0.402629	6.32714	2.49755e-10	1.13942e-09	Up-regulated	Ctrl_UP_moDC
CYGB	93.3731	5.24119	0.828527	6.32592	2.51727e-10	1.14705e-09	Up-regulated	Ctrl_UP_moDC
ADCY1	16.9853	4.86895	0.770027	6.32308	2.56395e-10	1.16729e-09	Up-regulated	Ctrl_UP_moDC
ARHGEF15	31.6617	7.54764	1.19375	6.3226	2.57194e-10	1.17058e-09	Up-regulated	Ctrl_UP_moDC
LRRC3	114.025	1.73306	0.274197	6.3205	2.6072e-10	1.18522e-09	Up-regulated	Ctrl_UP_moDC
ZNF772	112.264	1.79572	0.284271	6.31693	2.66805e-10	1.21181e-09	Up-regulated	Ctrl_UP_moDC
BCAT1	966.338	1.76479	0.27938	6.31681	2.67026e-10	1.21246e-09	Up-regulated	Ctrl_UP_moDC
LINC00941	7.42801	5.54784	0.878828	6.31277	2.74079e-10	1.24375e-09	Up-regulated	Ctrl_UP_moDC
IL36RN	8.73258	6.70452	1.06211	6.31245	2.74653e-10	1.24598e-09	Up-regulated	Ctrl_UP_moDC
FKBP9	485.391	1.68308	0.266779	6.30888	2.81071e-10	1.27397e-09	Up-regulated	Ctrl_UP_moDC
CTXN1	15.721	4.73592	0.75098	6.30632	2.8575e-10	1.29442e-09	Up-regulated	Ctrl_UP_moDC
CARD6	700.727	1.13618	0.180387	6.29856	3.0043e-10	1.35931e-09	Up-regulated	Ctrl_UP_moDC
TCEAL8	726.91	1.14512	0.181858	6.29677	3.03909e-10	1.37384e-09	Up-regulated	Ctrl_UP_moDC
CHCHD1	803.262	1.12159	0.178156	6.29553	3.06341e-10	1.38403e-09	Up-regulated	Ctrl_UP_moDC
PPP1R14B	2567.87	1.43046	0.227378	6.2911	3.15221e-10	1.42164e-09	Up-regulated	Ctrl_UP_moDC
ME3	175.721	2.15247	0.342252	6.28912	3.19273e-10	1.43865e-09	Up-regulated	Ctrl_UP_moDC
TMEM126B	785.326	1.07144	0.170377	6.28864	3.20267e-10	1.4427e-09	Up-regulated	Ctrl_UP_moDC
GSTCD	156.983	1.21995	0.194152	6.2835	3.31032e-10	1.48989e-09	Up-regulated	Ctrl_UP_moDC
KLC3	22.8118	1.92323	0.306392	6.27701	3.45143e-10	1.55249e-09	Up-regulated	Ctrl_UP_moDC
ASAP1	6868.1	1.31153	0.209158	6.27052	3.59838e-10	1.61623e-09	Up-regulated	Ctrl_UP_moDC
NCKAP1	135.912	2.69232	0.429663	6.26612	3.70156e-10	1.6616e-09	Up-regulated	Ctrl_UP_moDC
NDUFS3	1416.58	1.00851	0.161015	6.26346	3.76531e-10	1.68923e-09	Up-regulated	Ctrl_UP_moDC
TM4SF1	16.9332	5.16263	0.824344	6.26271	3.78351e-10	1.6964e-09	Up-regulated	Ctrl_UP_moDC
ARL 15.00	369.577	1.14943	0.183551	6.26217	3.79664e-10	1.7013e-09	Up-regulated	Ctrl_UP_moDC
CLIP4	1641.15	1.37187	0.219214	6.25811	3.89659e-10	1.74456e-09	Up-regulated	Ctrl_UP_moDC
FGGY	129.382	1.55251	0.248097	6.2577	3.90697e-10	1.7487e-09	Up-regulated	Ctrl_UP_moDC
LINC00967	9.28371	6.2173	0.994807	6.24976	4.11097e-10	1.83573e-09	Up-regulated	Ctrl_UP_moDC
GOLIM4	1135.09	1.31317	0.210166	6.24824	4.15097e-10	1.85224e-09	Up-regulated	Ctrl_UP_moDC
MRPL13	548.044	1.23364	0.197471	6.2472	4.17883e-10	1.86225e-09	Up-regulated	Ctrl_UP_moDC
GNPTG	4290.66	1.16554	0.186611	6.24583	4.21556e-10	1.87808e-09	Up-regulated	Ctrl_UP_moDC
P2RY12	591.387	2.31808	0.371331	6.24262	4.30298e-10	1.91591e-09	Up-regulated	Ctrl_UP_moDC
TMEM60	342.069	1.09963	0.17615	6.24255	4.3049e-10	1.91621e-09	Up-regulated	Ctrl_UP_moDC
ZNF311	15.7924	2.81364	0.451004	6.23863	4.41428e-10	1.96206e-09	Up-regulated	Ctrl_UP_moDC
FLNB	2438.69	1.30569	0.20942	6.2348	4.52353e-10	2.00946e-09	Up-regulated	Ctrl_UP_moDC
SEMA3A	20.542	4.11676	0.661121	6.22694	4.75643e-10	2.10683e-09	Up-regulated	Ctrl_UP_moDC
DUSP5P1	10.2041	5.19275	0.834236	6.22455	4.82926e-10	2.13724e-09	Up-regulated	Ctrl_UP_moDC
FZD5	417.383	1.33995	0.215403	6.22065	4.95091e-10	2.18919e-09	Up-regulated	Ctrl_UP_moDC
PPP1R14A	228.846	2.68978	0.432681	6.21653	5.08256e-10	2.24611e-09	Up-regulated	Ctrl_UP_moDC
IFITM10	651.445	2.41019	0.387895	6.21351	5.18125e-10	2.28775e-09	Up-regulated	Ctrl_UP_moDC
TEF	512.428	1.39088	0.223847	6.21354	5.18048e-10	2.28775e-09	Up-regulated	Ctrl_UP_moDC
PHF6	526.853	1.00319	0.161469	6.21291	5.20129e-10	2.29594e-09	Up-regulated	Ctrl_UP_moDC
MACC1	96.4215	3.87606	0.62392	6.21243	5.21716e-10	2.30229e-09	Up-regulated	Ctrl_UP_moDC
AICDA	31.1963	3.45431	0.557424	6.19692	5.758e-10	2.53079e-09	Up-regulated	Ctrl_UP_moDC
TMEM144	725.983	1.22746	0.198093	6.19639	5.77733e-10	2.53856e-09	Up-regulated	Ctrl_UP_moDC
RND3	15.4278	6.16745	0.99534	6.19633	5.77958e-10	2.53882e-09	Up-regulated	Ctrl_UP_moDC
ANKS6	232.533	2.24767	0.363028	6.19145	5.96135e-10	2.61195e-09	Up-regulated	Ctrl_UP_moDC
SLC9A2	7.34597	6.58291	1.06357	6.18942	6.03869e-10	2.64433e-09	Up-regulated	Ctrl_UP_moDC
C7orf57	7.85769	5.38138	0.87032	6.18322	6.28068e-10	2.74717e-09	Up-regulated	Ctrl_UP_moDC
RAI14	70.7095	5.79831	0.938151	6.18058	6.38676e-10	2.79119e-09	Up-regulated	Ctrl_UP_moDC
KLHL41	6.06938	4.76144	0.770483	6.1798	6.41815e-10	2.80411e-09	Up-regulated	Ctrl_UP_moDC
TNFRSF11B	14.331	4.33712	0.70192	6.17895	6.45308e-10	2.81758e-09	Up-regulated	Ctrl_UP_moDC
NEIL2	186.33	1.1637	0.188362	6.17801	6.49154e-10	2.83215e-09	Up-regulated	Ctrl_UP_moDC
ABCG4	6.91142	5.93753	0.961899	6.17271	6.71289e-10	2.92458e-09	Up-regulated	Ctrl_UP_moDC
MMP1	87.4204	5.7397	0.930715	6.16698	6.96061e-10	3.0265e-09	Up-regulated	Ctrl_UP_moDC
HSD17B12	1650.01	1.37232	0.222565	6.16593	7.00695e-10	3.04492e-09	Up-regulated	Ctrl_UP_moDC
ZSCAN20	59.3135	1.32236	0.214514	6.16445	7.07283e-10	3.07182e-09	Up-regulated	Ctrl_UP_moDC
TDRD10	11.7569	4.65115	0.754938	6.16098	7.22982e-10	3.13646e-09	Up-regulated	Ctrl_UP_moDC
ST3GAL6-AS1	17.9527	4.18011	0.678617	6.15974	7.28626e-10	3.15916e-09	Up-regulated	Ctrl_UP_moDC
PAPLN	351.845	1.63979	0.266252	6.1588	7.32983e-10	3.17715e-09	Up-regulated	Ctrl_UP_moDC
ZNF606	74.9756	1.30047	0.211303	6.15454	7.52937e-10	3.26181e-09	Up-regulated	Ctrl_UP_moDC
PITX1	27.2955	3.47868	0.565699	6.14935	7.78018e-10	3.36477e-09	Up-regulated	Ctrl_UP_moDC
CENPP	107.859	1.31045	0.213312	6.14336	8.0792e-10	3.49017e-09	Up-regulated	Ctrl_UP_moDC
MCOLN2	199.815	2.12618	0.346111	6.14305	8.09511e-10	3.49606e-09	Up-regulated	Ctrl_UP_moDC
PEX19	1639.31	1.0074	0.164037	6.14131	8.18459e-10	3.53371e-09	Up-regulated	Ctrl_UP_moDC
SLC27A4	1089.3	1.11058	0.18095	6.13749	8.38358e-10	3.61557e-09	Up-regulated	Ctrl_UP_moDC
ZNF416	58.0101	1.56188	0.254935	6.12657	8.97917e-10	3.867e-09	Up-regulated	Ctrl_UP_moDC
MFSD6L	48.2604	1.708	0.278877	6.12457	9.09283e-10	3.91376e-09	Up-regulated	Ctrl_UP_moDC
ZNF835	24.4819	3.47049	0.567499	6.11541	9.63083e-10	4.13953e-09	Up-regulated	Ctrl_UP_moDC
FNDC3A	2248.8	1.0511	0.171967	6.11224	9.82396e-10	4.22137e-09	Up-regulated	Ctrl_UP_moDC
HMGN3-AS1	45.1533	1.5175	0.248298	6.11162	9.86235e-10	4.23668e-09	Up-regulated	Ctrl_UP_moDC
ITGAE	642.343	2.08031	0.340395	6.11145	9.87315e-10	4.24013e-09	Up-regulated	Ctrl_UP_moDC
KEL	39.0306	4.188	0.685518	6.10926	1.00096e-09	4.29635e-09	Up-regulated	Ctrl_UP_moDC
APOL2	1404.29	1.07129	0.175523	6.10343	1.03813e-09	4.45091e-09	Up-regulated	Ctrl_UP_moDC
ADPRHL1	29.83	1.85807	0.304441	6.10323	1.03945e-09	4.45534e-09	Up-regulated	Ctrl_UP_moDC
POMP	2570.29	1.20624	0.197862	6.09635	1.08516e-09	4.64349e-09	Up-regulated	Ctrl_UP_moDC
KCNK1	88.5632	4.03826	0.663413	6.08711	1.14969e-09	4.90594e-09	Up-regulated	Ctrl_UP_moDC
PRRG2	20.7641	2.47268	0.406403	6.08432	1.16988e-09	4.99075e-09	Up-regulated	Ctrl_UP_moDC
ADTRP	103.519	3.1823	0.523059	6.08402	1.17208e-09	4.99873e-09	Up-regulated	Ctrl_UP_moDC
SLC27A3	5051.28	1.97586	0.32519	6.07603	1.23195e-09	5.24388e-09	Up-regulated	Ctrl_UP_moDC
ALDH1B1	225.416	1.63146	0.268622	6.07346	1.25186e-09	5.32274e-09	Up-regulated	Ctrl_UP_moDC
UROD	1688.41	1.08636	0.178986	6.06953	1.28284e-09	5.44695e-09	Up-regulated	Ctrl_UP_moDC
SIGLEC8	28.339	5.30839	0.874946	6.06711	1.30235e-09	5.51757e-09	Up-regulated	Ctrl_UP_moDC
TFEC	3666.76	1.01784	0.167797	6.06592	1.31199e-09	5.55232e-09	Up-regulated	Ctrl_UP_moDC
EBI3	45.6427	2.79697	0.461278	6.06352	1.33172e-09	5.63117e-09	Up-regulated	Ctrl_UP_moDC
PAM	1278.08	1.94972	0.32186	6.05765	1.38127e-09	5.83267e-09	Up-regulated	Ctrl_UP_moDC
RALGDS	4161.73	1.14008	0.188325	6.05381	1.4146e-09	5.97176e-09	Up-regulated	Ctrl_UP_moDC
PLIN4	69.0024	3.16431	0.522931	6.0511	1.43864e-09	6.06493e-09	Up-regulated	Ctrl_UP_moDC
METTL2B	325.295	1.13151	0.187062	6.04883	1.459e-09	6.13899e-09	Up-regulated	Ctrl_UP_moDC
ISYNA1	321.403	1.79635	0.297192	6.04442	1.4995e-09	6.30592e-09	Up-regulated	Ctrl_UP_moDC
LAD1	24.3459	3.03356	0.501984	6.04314	1.51141e-09	6.35427e-09	Up-regulated	Ctrl_UP_moDC
SCARF1	1318.22	1.02186	0.169107	6.0427	1.51557e-09	6.36854e-09	Up-regulated	Ctrl_UP_moDC
TSPAN10	13.9409	4.70794	0.779405	6.04043	1.53708e-09	6.44811e-09	Up-regulated	Ctrl_UP_moDC
TRAF1	1311.93	2.23148	0.369591	6.03771	1.56317e-09	6.55219e-09	Up-regulated	Ctrl_UP_moDC
RGPD8	626.757	1.39545	0.231395	6.03057	1.63379e-09	6.84075e-09	Up-regulated	Ctrl_UP_moDC
ANK2	15.1285	5.41307	0.898072	6.02744	1.66579e-09	6.96902e-09	Up-regulated	Ctrl_UP_moDC
SAMD13	28.1809	2.28279	0.378892	6.0249	1.69218e-09	7.07369e-09	Up-regulated	Ctrl_UP_moDC
MT1G	158.283	6.61831	1.09934	6.02024	1.74163e-09	7.27641e-09	Up-regulated	Ctrl_UP_moDC
DGKH	70.5807	1.86449	0.309766	6.01902	1.75479e-09	7.32546e-09	Up-regulated	Ctrl_UP_moDC
DBT	543.835	1.3749	0.228444	6.01852	1.76016e-09	7.34585e-09	Up-regulated	Ctrl_UP_moDC
ANPEP	32935.4	1.42396	0.236682	6.01633	1.78418e-09	7.44408e-09	Up-regulated	Ctrl_UP_moDC
HEXA	5950.56	1.0228	0.170332	6.00478	1.91595e-09	7.97871e-09	Up-regulated	Ctrl_UP_moDC
AKR1E2	40.9927	1.96114	0.326679	6.00327	1.93383e-09	8.05101e-09	Up-regulated	Ctrl_UP_moDC
SHOX2	10.4101	4.10247	0.683612	6.00117	1.959e-09	8.15358e-09	Up-regulated	Ctrl_UP_moDC
POLN	19.0381	2.02484	0.338097	5.98893	2.11227e-09	8.77015e-09	Up-regulated	Ctrl_UP_moDC
CLDN1	15.3955	7.35792	1.23092	5.97755	2.26512e-09	9.3845e-09	Up-regulated	Ctrl_UP_moDC
WDFY4	5781.84	1.27451	0.213501	5.96957	2.37883e-09	9.83971e-09	Up-regulated	Ctrl_UP_moDC
MC1R	138.662	1.67558	0.280741	5.96842	2.39564e-09	9.90126e-09	Up-regulated	Ctrl_UP_moDC
APOC4-APOC2	6.26571	5.77124	0.967369	5.96591	2.43271e-09	1.00464e-08	Up-regulated	Ctrl_UP_moDC
PLA2G4C	349.399	2.16838	0.36351	5.96512	2.4446e-09	1.00927e-08	Up-regulated	Ctrl_UP_moDC
HYAL3	265.87	1.74594	0.292733	5.96428	2.45712e-09	1.01417e-08	Up-regulated	Ctrl_UP_moDC
SLC39A11	1695.47	1.20249	0.201621	5.9641	2.45989e-09	1.01504e-08	Up-regulated	Ctrl_UP_moDC
PNCK	13.6874	6.30248	1.05686	5.96341	2.47022e-09	1.01848e-08	Up-regulated	Ctrl_UP_moDC
TMEM151A	12.3774	4.82382	0.809655	5.95787	2.55539e-09	1.05247e-08	Up-regulated	Ctrl_UP_moDC
CLN8	1425.6	1.49	0.250563	5.94662	2.73735e-09	1.12363e-08	Up-regulated	Ctrl_UP_moDC
HABP4	239.052	1.18266	0.19888	5.9466	2.73766e-09	1.12363e-08	Up-regulated	Ctrl_UP_moDC
STPG1	78.1091	1.48528	0.250114	5.93841	2.87792e-09	1.17994e-08	Up-regulated	Ctrl_UP_moDC
GPR156	5.25412	5.49839	0.926898	5.93204	2.99201e-09	1.22378e-08	Up-regulated	Ctrl_UP_moDC
ZNF205	251.842	1.50801	0.254247	5.93128	3.0058e-09	1.22909e-08	Up-regulated	Ctrl_UP_moDC
TMEM14A	70.3147	1.78055	0.300585	5.92361	3.14955e-09	1.28548e-08	Up-regulated	Ctrl_UP_moDC
SLA	5778.26	1.03147	0.174715	5.90376	3.55298e-09	1.44477e-08	Up-regulated	Ctrl_UP_moDC
SATB2	108.124	1.28287	0.21738	5.9015	3.6021e-09	1.46359e-08	Up-regulated	Ctrl_UP_moDC
MYO18A	4469.43	1.0931	0.185294	5.89929	3.65069e-09	1.48215e-08	Up-regulated	Ctrl_UP_moDC
RWDD2B	242.361	1.15772	0.19629	5.89798	3.67983e-09	1.49359e-08	Up-regulated	Ctrl_UP_moDC
MTRR	951.185	1.07437	0.182206	5.89645	3.71401e-09	1.50667e-08	Up-regulated	Ctrl_UP_moDC
SEMG1	9.79285	6.99547	1.18758	5.89054	3.84942e-09	1.55954e-08	Up-regulated	Ctrl_UP_moDC
PRRX2	7.16546	6.04923	1.02726	5.88871	3.89225e-09	1.57606e-08	Up-regulated	Ctrl_UP_moDC
ACAT1	732.743	1.06782	0.18146	5.88462	3.98967e-09	1.61424e-08	Up-regulated	Ctrl_UP_moDC
ACOT1	149.377	2.99299	0.509187	5.87798	4.15315e-09	1.67818e-08	Up-regulated	Ctrl_UP_moDC
ABCA6	145.044	3.16276	0.539337	5.86416	4.51404e-09	1.81779e-08	Up-regulated	Ctrl_UP_moDC
CTSA	22681.9	1.04395	0.178073	5.86244	4.56101e-09	1.83478e-08	Up-regulated	Ctrl_UP_moDC
C8orf76	464.754	1.01242	0.172768	5.85998	4.62914e-09	1.86073e-08	Up-regulated	Ctrl_UP_moDC
VKORC1L1	880.877	1.1418	0.1951	5.85238	4.8458e-09	1.94528e-08	Up-regulated	Ctrl_UP_moDC
LAMB3	595.403	2.59688	0.443939	5.84962	4.92684e-09	1.97729e-08	Up-regulated	Ctrl_UP_moDC
HDHD3	364.221	1.23169	0.21104	5.83627	5.33816e-09	2.13513e-08	Up-regulated	Ctrl_UP_moDC
HCG4	31.7257	3.55984	0.609971	5.83608	5.34448e-09	2.1371e-08	Up-regulated	Ctrl_UP_moDC
CD9	2212.97	2.25122	0.385958	5.83282	5.44998e-09	2.17702e-08	Up-regulated	Ctrl_UP_moDC
ATP6V0E2	594.704	1.00697	0.17302	5.81995	5.88652e-09	2.34288e-08	Up-regulated	Ctrl_UP_moDC
COL7A1	84.3724	2.16658	0.372342	5.8188	5.92717e-09	2.35723e-08	Up-regulated	Ctrl_UP_moDC
CCND2	1352.42	2.10112	0.36135	5.81465	6.07602e-09	2.41014e-08	Up-regulated	Ctrl_UP_moDC
FAM83G	113.674	2.0843	0.358459	5.81462	6.07721e-09	2.41014e-08	Up-regulated	Ctrl_UP_moDC
SMYD5	336.985	1.0954	0.188385	5.81468	6.07491e-09	2.41014e-08	Up-regulated	Ctrl_UP_moDC
DBI	3047.84	1.29202	0.222276	5.81266	6.14874e-09	2.43715e-08	Up-regulated	Ctrl_UP_moDC
APBB2	89.5404	2.52096	0.434588	5.80079	6.60025e-09	2.61006e-08	Up-regulated	Ctrl_UP_moDC
PUS7	152.542	1.26749	0.218819	5.7924	6.93856e-09	2.73892e-08	Up-regulated	Ctrl_UP_moDC
FERMT1	22.1504	4.51614	0.779712	5.79206	6.95273e-09	2.74306e-08	Up-regulated	Ctrl_UP_moDC
IL3RA	2077.41	2.36846	0.408933	5.79181	6.96302e-09	2.74575e-08	Up-regulated	Ctrl_UP_moDC
PPP2R1B	750.425	1.00664	0.173814	5.79151	6.97558e-09	2.75e-08	Up-regulated	Ctrl_UP_moDC
PTPRH	19.6635	3.03429	0.524362	5.78664	7.18096e-09	2.82879e-08	Up-regulated	Ctrl_UP_moDC
PROC	61.8196	2.80054	0.483984	5.78643	7.18984e-09	2.83157e-08	Up-regulated	Ctrl_UP_moDC
PLBD2	4089.23	1.57063	0.271768	5.77931	7.50086e-09	2.95178e-08	Up-regulated	Ctrl_UP_moDC
TP53I3	774.335	1.12767	0.19528	5.77461	7.71322e-09	3.03303e-08	Up-regulated	Ctrl_UP_moDC
NENF	1102.8	1.34105	0.232258	5.77398	7.74184e-09	3.0435e-08	Up-regulated	Ctrl_UP_moDC
RWDD2A	103.842	1.34726	0.233639	5.76644	8.09621e-09	3.17794e-08	Up-regulated	Ctrl_UP_moDC
HMG20B	3332.15	1.26205	0.219379	5.75284	8.77589e-09	3.43946e-08	Up-regulated	Ctrl_UP_moDC
CSPG4	28.4274	2.98002	0.518275	5.74989	8.93013e-09	3.49902e-08	Up-regulated	Ctrl_UP_moDC
HARBI1	80.5894	1.03226	0.179547	5.74927	8.96289e-09	3.51096e-08	Up-regulated	Ctrl_UP_moDC
RBMS2	1116.3	1.27487	0.221838	5.74682	9.09354e-09	3.56032e-08	Up-regulated	Ctrl_UP_moDC
PIK3AP1	12758	1.02522	0.178454	5.74502	9.19125e-09	3.59675e-08	Up-regulated	Ctrl_UP_moDC
ARMCX1	234.516	1.2176	0.211996	5.7435	9.27386e-09	3.62723e-08	Up-regulated	Ctrl_UP_moDC
RP9P	112.599	1.36529	0.237962	5.73743	9.61255e-09	3.75492e-08	Up-regulated	Ctrl_UP_moDC
ZNF818P	266.34	1.50562	0.262634	5.73279	9.87909e-09	3.8561e-08	Up-regulated	Ctrl_UP_moDC
GPD2	1420.8	1.07502	0.187581	5.73098	9.98536e-09	3.89561e-08	Up-regulated	Ctrl_UP_moDC
WWTR1	60.0927	4.68195	0.817813	5.72497	1.03454e-08	4.032e-08	Up-regulated	Ctrl_UP_moDC
DNASE2	4544.48	1.19431	0.208636	5.72435	1.03833e-08	4.04572e-08	Up-regulated	Ctrl_UP_moDC
ZNHIT2	264.42	1.12478	0.196682	5.71879	1.07286e-08	4.16969e-08	Up-regulated	Ctrl_UP_moDC
CCNB1	136.907	1.34198	0.235024	5.70997	1.12997e-08	4.37838e-08	Up-regulated	Ctrl_UP_moDC
IL2RG	4131.45	1.3816	0.242091	5.70695	1.15021e-08	4.44894e-08	Up-regulated	Ctrl_UP_moDC
COA7	269.105	1.11355	0.195258	5.70294	1.17759e-08	4.54916e-08	Up-regulated	Ctrl_UP_moDC
GMNN	182.367	1.20704	0.211762	5.69998	1.19821e-08	4.62533e-08	Up-regulated	Ctrl_UP_moDC
NEB	127.316	1.96119	0.344241	5.69713	1.21839e-08	4.69968e-08	Up-regulated	Ctrl_UP_moDC
TFPI	85.5135	2.47181	0.433949	5.69609	1.2259e-08	4.72745e-08	Up-regulated	Ctrl_UP_moDC
SRPX2	10.9084	5.20321	0.913598	5.69529	1.23165e-08	4.74606e-08	Up-regulated	Ctrl_UP_moDC
LINGO1	26.047	8.48432	1.49006	5.69396	1.24129e-08	4.78202e-08	Up-regulated	Ctrl_UP_moDC
EPS8L1	150.369	1.34358	0.236088	5.69101	1.26294e-08	4.86053e-08	Up-regulated	Ctrl_UP_moDC
MOB3C	1155.57	1.02879	0.1808	5.6902	1.26888e-08	4.88219e-08	Up-regulated	Ctrl_UP_moDC
ZNF501	30.1763	1.88153	0.33099	5.68454	1.31166e-08	5.03671e-08	Up-regulated	Ctrl_UP_moDC
CCDC40	16.9834	2.6937	0.473988	5.68306	1.32304e-08	5.07662e-08	Up-regulated	Ctrl_UP_moDC
BCDIN3D	96.5472	1.46504	0.258126	5.67568	1.38138e-08	5.2899e-08	Up-regulated	Ctrl_UP_moDC
PROCR	275.831	1.88958	0.333048	5.67359	1.39837e-08	5.35362e-08	Up-regulated	Ctrl_UP_moDC
ZNF620	33.5701	1.3588	0.239497	5.67354	1.39875e-08	5.35373e-08	Up-regulated	Ctrl_UP_moDC
ZDHHC19	19.6554	4.87568	0.859779	5.67085	1.42087e-08	5.43435e-08	Up-regulated	Ctrl_UP_moDC
IGF2R	12872.9	1.21375	0.214069	5.6699	1.42878e-08	5.46326e-08	Up-regulated	Ctrl_UP_moDC
CREM	638.733	1.10252	0.194712	5.66231	1.4935e-08	5.70082e-08	Up-regulated	Ctrl_UP_moDC
SPRED3	19.9793	3.17321	0.560455	5.66185	1.49754e-08	5.71479e-08	Up-regulated	Ctrl_UP_moDC
ANO7	10.4144	4.05995	0.718299	5.65218	1.58426e-08	6.01884e-08	Up-regulated	Ctrl_UP_moDC
DCLRE1A	179.425	1.04204	0.184671	5.6427	1.67403e-08	6.34893e-08	Up-regulated	Ctrl_UP_moDC
ZNF232	86.7419	1.25514	0.222623	5.63797	1.72062e-08	6.51849e-08	Up-regulated	Ctrl_UP_moDC
TOMM5	769.638	1.00361	0.178092	5.63534	1.74711e-08	6.60816e-08	Up-regulated	Ctrl_UP_moDC
ZNF221	18.4728	2.41538	0.428861	5.63207	1.78063e-08	6.72998e-08	Up-regulated	Ctrl_UP_moDC
AOC1	30.0722	3.03333	0.539269	5.6249	1.8562e-08	7.00357e-08	Up-regulated	Ctrl_UP_moDC
ACAT2	791.901	1.62745	0.289419	5.62315	1.87511e-08	7.07319e-08	Up-regulated	Ctrl_UP_moDC
DNAJB5	223.707	1.75292	0.311883	5.62044	1.90475e-08	7.17968e-08	Up-regulated	Ctrl_UP_moDC
ATP6V0A2	1161.14	1.01393	0.180531	5.61638	1.95002e-08	7.34354e-08	Up-regulated	Ctrl_UP_moDC
LPO	30.7788	3.92366	0.698944	5.6137	1.98048e-08	7.45055e-08	Up-regulated	Ctrl_UP_moDC
NLN	1424.1	1.13151	0.20158	5.61323	1.98589e-08	7.46907e-08	Up-regulated	Ctrl_UP_moDC
NRIP3	530.765	3.35425	0.597639	5.61251	1.99417e-08	7.49472e-08	Up-regulated	Ctrl_UP_moDC
SDK1	18.483	2.59724	0.463039	5.60911	2.03368e-08	7.63387e-08	Up-regulated	Ctrl_UP_moDC
SLIT1	75.7832	1.16471	0.207933	5.60138	2.12656e-08	7.97085e-08	Up-regulated	Ctrl_UP_moDC
NEFH	265.314	1.32254	0.2362	5.59922	2.15323e-08	8.06885e-08	Up-regulated	Ctrl_UP_moDC
CAPN11	18.8168	3.78083	0.675453	5.59747	2.175e-08	8.14447e-08	Up-regulated	Ctrl_UP_moDC
TMEM139	12.1144	4.30422	0.769018	5.59703	2.18061e-08	8.16347e-08	Up-regulated	Ctrl_UP_moDC
NDUFB3	812.879	1.13912	0.203534	5.59672	2.18449e-08	8.176e-08	Up-regulated	Ctrl_UP_moDC
GDF9	23.9728	3.03037	0.541929	5.59182	2.24703e-08	8.39784e-08	Up-regulated	Ctrl_UP_moDC
ZNF84	317.52	1.17032	0.209445	5.58774	2.30049e-08	8.58928e-08	Up-regulated	Ctrl_UP_moDC
CHIT1	19.074	4.14464	0.742067	5.58526	2.33347e-08	8.70397e-08	Up-regulated	Ctrl_UP_moDC
DZIP1L	54.5468	1.51424	0.271174	5.58402	2.35016e-08	8.75983e-08	Up-regulated	Ctrl_UP_moDC
TMEM81	47.8892	1.37326	0.246174	5.57842	2.42707e-08	9.02682e-08	Up-regulated	Ctrl_UP_moDC
CDR2	682.143	1.10472	0.198044	5.57816	2.43073e-08	9.03606e-08	Up-regulated	Ctrl_UP_moDC
ZNF845	193.557	1.20664	0.216361	5.57697	2.44739e-08	9.09361e-08	Up-regulated	Ctrl_UP_moDC
CENPI	20.0921	2.05102	0.367916	5.57469	2.47965e-08	9.20236e-08	Up-regulated	Ctrl_UP_moDC
BRSK2	10.3172	3.37511	0.605941	5.57003	2.54695e-08	9.43843e-08	Up-regulated	Ctrl_UP_moDC
SOWAHC	425.637	1.53448	0.275678	5.5662	2.6036e-08	9.61826e-08	Up-regulated	Ctrl_UP_moDC
KY	19.2479	3.8533	0.692427	5.56491	2.62281e-08	9.68689e-08	Up-regulated	Ctrl_UP_moDC
GPR17	4.90659	5.58467	1.00361	5.5646	2.62749e-08	9.70185e-08	Up-regulated	Ctrl_UP_moDC
NOP10	2387.05	1.17135	0.210657	5.56045	2.69086e-08	9.91678e-08	Up-regulated	Ctrl_UP_moDC
ZNF649	120.159	1.09381	0.196768	5.55887	2.71519e-08	1.00041e-07	Up-regulated	Ctrl_UP_moDC
TXNRD3	67.1408	1.74658	0.314355	5.55609	2.75892e-08	1.01579e-07	Up-regulated	Ctrl_UP_moDC
ROR1	14.5486	5.25938	0.947121	5.55302	2.80768e-08	1.03325e-07	Up-regulated	Ctrl_UP_moDC
RIMS3	177.195	1.68329	0.303616	5.54413	2.9542e-08	1.0838e-07	Up-regulated	Ctrl_UP_moDC
RGS20	7.38398	6.31296	1.13923	5.54145	2.99985e-08	1.10002e-07	Up-regulated	Ctrl_UP_moDC
ASTN2	26.5245	2.10316	0.379668	5.53947	3.03387e-08	1.11196e-07	Up-regulated	Ctrl_UP_moDC
ALDH5A1	196.84	1.55976	0.281669	5.53756	3.06719e-08	1.12337e-07	Up-regulated	Ctrl_UP_moDC
AUH	340.542	1.03644	0.187246	5.53519	3.10887e-08	1.13755e-07	Up-regulated	Ctrl_UP_moDC
NME1-NME2	158.876	1.49595	0.270929	5.52156	3.3601e-08	1.22656e-07	Up-regulated	Ctrl_UP_moDC
OVOL1	51.2075	6.1018	1.10516	5.52122	3.36656e-08	1.22811e-07	Up-regulated	Ctrl_UP_moDC
FOXN3-AS1	105.127	1.27417	0.230813	5.52038	3.38271e-08	1.23364e-07	Up-regulated	Ctrl_UP_moDC
HSPB7	6.2678	6.01341	1.09274	5.50308	3.7322e-08	1.35596e-07	Up-regulated	Ctrl_UP_moDC
ZNF701	190.256	1.15424	0.209831	5.50079	3.781e-08	1.37271e-07	Up-regulated	Ctrl_UP_moDC
ZNF563	35.205	1.83278	0.333393	5.49733	3.85575e-08	1.39787e-07	Up-regulated	Ctrl_UP_moDC
DIXDC1	63.7196	2.66553	0.485059	5.49526	3.90125e-08	1.41336e-07	Up-regulated	Ctrl_UP_moDC
NHLRC1	76.9742	1.12198	0.204172	5.49527	3.90122e-08	1.41336e-07	Up-regulated	Ctrl_UP_moDC
LYSMD1	56.4312	1.45844	0.265875	5.48542	4.12498e-08	1.49196e-07	Up-regulated	Ctrl_UP_moDC
EVC	196.942	1.96583	0.35942	5.46945	4.51427e-08	1.6274e-07	Up-regulated	Ctrl_UP_moDC
MS4A6E	20.8846	4.92282	0.900673	5.46571	4.6107e-08	1.66061e-07	Up-regulated	Ctrl_UP_moDC
PDIA4	8679.45	1.0875	0.199045	5.46359	4.66605e-08	1.67936e-07	Up-regulated	Ctrl_UP_moDC
SLC20A1	2842.09	1.17759	0.215604	5.46183	4.71259e-08	1.69413e-07	Up-regulated	Ctrl_UP_moDC
POU3F1	23.0809	2.95656	0.541897	5.45595	4.87115e-08	1.74991e-07	Up-regulated	Ctrl_UP_moDC
NTPCR	382.509	1.02855	0.188542	5.4553	4.8889e-08	1.75546e-07	Up-regulated	Ctrl_UP_moDC
FITM2	48.6203	1.00817	0.184903	5.4524	4.96951e-08	1.78316e-07	Up-regulated	Ctrl_UP_moDC
CTTNBP2NL	452.042	1.10684	0.203087	5.45007	5.03497e-08	1.8058e-07	Up-regulated	Ctrl_UP_moDC
FAT2	30.0683	1.79288	0.330281	5.42834	5.68815e-08	2.03485e-07	Up-regulated	Ctrl_UP_moDC
SORBS1	46.0476	2.4591	0.453173	5.42641	5.74988e-08	2.05597e-07	Up-regulated	Ctrl_UP_moDC
GLRX3	1387.86	1.10746	0.204272	5.42147	5.91109e-08	2.11214e-07	Up-regulated	Ctrl_UP_moDC
CD1C	2293.02	2.26694	0.418204	5.42067	5.93774e-08	2.12117e-07	Up-regulated	Ctrl_UP_moDC
GTF3C6	1247.54	1.00143	0.184777	5.41966	5.97109e-08	2.13259e-07	Up-regulated	Ctrl_UP_moDC
FGFRL1	380.006	1.42158	0.262313	5.41939	5.9802e-08	2.13535e-07	Up-regulated	Ctrl_UP_moDC
MIA	9.21479	4.00752	0.739537	5.41896	5.9948e-08	2.14007e-07	Up-regulated	Ctrl_UP_moDC
CP	70.2111	2.94734	0.544059	5.41731	6.05013e-08	2.15882e-07	Up-regulated	Ctrl_UP_moDC
ZMYND12	46.1916	1.93652	0.358356	5.40391	6.52031e-08	2.31531e-07	Up-regulated	Ctrl_UP_moDC
LRPAP1	9899.06	1.11759	0.207008	5.39878	6.70948e-08	2.37863e-07	Up-regulated	Ctrl_UP_moDC
IL10	305.251	2.07712	0.385054	5.39434	6.87745e-08	2.43649e-07	Up-regulated	Ctrl_UP_moDC
ARHGEF16	3.82981	4.82668	0.895068	5.39253	6.94732e-08	2.45955e-07	Up-regulated	Ctrl_UP_moDC
C15orf48	2101.95	2.88043	0.536167	5.37227	7.77521e-08	2.74633e-07	Up-regulated	Ctrl_UP_moDC
DLX3	7.16351	6.43386	1.19811	5.36999	7.8739e-08	2.77863e-07	Up-regulated	Ctrl_UP_moDC
FBXL19-AS1	68.4925	1.34829	0.251303	5.36519	8.0863e-08	2.84966e-07	Up-regulated	Ctrl_UP_moDC
VWA7	44.6378	2.35191	0.438458	5.36405	8.13766e-08	2.86711e-07	Up-regulated	Ctrl_UP_moDC
MMEL1	111.867	1.48074	0.276592	5.35353	8.62532e-08	3.03059e-07	Up-regulated	Ctrl_UP_moDC
CHRNA3	16.7479	4.86325	0.908488	5.35313	8.64475e-08	3.03672e-07	Up-regulated	Ctrl_UP_moDC
BAIAP2	1465.27	1.04057	0.194512	5.34966	8.8118e-08	3.09399e-07	Up-regulated	Ctrl_UP_moDC
KIAA1671	208.149	2.92533	0.547643	5.34167	9.2093e-08	3.22619e-07	Up-regulated	Ctrl_UP_moDC
CCDC85C	146.948	2.09456	0.392923	5.33072	9.78221e-08	3.41755e-07	Up-regulated	Ctrl_UP_moDC
SRL	3.71469	4.72559	0.886859	5.32846	9.9051e-08	3.4597e-07	Up-regulated	Ctrl_UP_moDC
MCMDC2	17.4975	1.94571	0.365232	5.32732	9.96716e-08	3.47901e-07	Up-regulated	Ctrl_UP_moDC
OSCP1	24.6215	2.25768	0.424402	5.31966	1.03963e-07	3.61647e-07	Up-regulated	Ctrl_UP_moDC
EPS8	389.824	1.92517	0.362039	5.31758	1.05156e-07	3.65633e-07	Up-regulated	Ctrl_UP_moDC
TMEM255B	126.481	1.50938	0.284035	5.31406	1.07212e-07	3.7236e-07	Up-regulated	Ctrl_UP_moDC
BEX4	689.976	1.02956	0.193766	5.31341	1.07591e-07	3.73424e-07	Up-regulated	Ctrl_UP_moDC
AKR1C1	59.7668	3.43832	0.648025	5.30585	1.12151e-07	3.88723e-07	Up-regulated	Ctrl_UP_moDC
SLC29A4	49.3255	2.69579	0.508665	5.29974	1.1597e-07	4.016e-07	Up-regulated	Ctrl_UP_moDC
CTSK	1612.88	1.99613	0.376747	5.29833	1.16865e-07	4.04517e-07	Up-regulated	Ctrl_UP_moDC
BATF2	129.474	1.21398	0.229185	5.29692	1.1777e-07	4.07374e-07	Up-regulated	Ctrl_UP_moDC
VSTM2L	20.2141	2.88918	0.545491	5.29649	1.18053e-07	4.08261e-07	Up-regulated	Ctrl_UP_moDC
CBX6	4796.5	1.11307	0.210193	5.29548	1.18706e-07	4.10335e-07	Up-regulated	Ctrl_UP_moDC
SEL1L	5560.31	1.00762	0.190429	5.2913	1.21452e-07	4.19448e-07	Up-regulated	Ctrl_UP_moDC
M1AP	65.1359	1.39563	0.263986	5.28674	1.24516e-07	4.29645e-07	Up-regulated	Ctrl_UP_moDC
BMPR1A	87.5205	1.22452	0.231784	5.28301	1.27081e-07	4.38397e-07	Up-regulated	Ctrl_UP_moDC
RTN4RL2	141.382	2.05562	0.389177	5.28198	1.27795e-07	4.40662e-07	Up-regulated	Ctrl_UP_moDC
EHD2	112.403	1.99348	0.377549	5.28005	1.29152e-07	4.45144e-07	Up-regulated	Ctrl_UP_moDC
BATF	1084.4	1.29379	0.245227	5.27588	1.32118e-07	4.54753e-07	Up-regulated	Ctrl_UP_moDC
TONSL	274.677	1.00368	0.190242	5.27582	1.32164e-07	4.5481e-07	Up-regulated	Ctrl_UP_moDC
TTC39B	523.481	2.57399	0.488511	5.26905	1.37132e-07	4.71486e-07	Up-regulated	Ctrl_UP_moDC
SOX12	437.297	1.2536	0.237932	5.26875	1.37358e-07	4.72155e-07	Up-regulated	Ctrl_UP_moDC
ST18	38.1037	2.94543	0.559083	5.26831	1.37684e-07	4.73094e-07	Up-regulated	Ctrl_UP_moDC
IFRD2	774.267	1.03831	0.197086	5.2683	1.37692e-07	4.73094e-07	Up-regulated	Ctrl_UP_moDC
PLD6	133.561	1.29838	0.246597	5.26519	1.40047e-07	4.80754e-07	Up-regulated	Ctrl_UP_moDC
TMCC2	368.033	2.15523	0.409889	5.25809	1.45562e-07	4.98684e-07	Up-regulated	Ctrl_UP_moDC
TLR3	49.992	2.36161	0.449787	5.25051	1.51682e-07	5.19304e-07	Up-regulated	Ctrl_UP_moDC
CCDC80	55.895	6.14314	1.17096	5.24624	1.55234e-07	5.30874e-07	Up-regulated	Ctrl_UP_moDC
ARSB	3539.18	1.09015	0.208017	5.24069	1.59981e-07	5.46138e-07	Up-regulated	Ctrl_UP_moDC
VCAM1	6.14152	4.77148	0.910622	5.2398	1.60747e-07	5.48508e-07	Up-regulated	Ctrl_UP_moDC
CITED2	8300.45	1.51275	0.289216	5.23054	1.69013e-07	5.75565e-07	Up-regulated	Ctrl_UP_moDC
LRFN3	116.172	1.63027	0.311709	5.23011	1.69412e-07	5.76797e-07	Up-regulated	Ctrl_UP_moDC
TAPT1-AS1	185.092	1.11063	0.212574	5.22467	1.7447e-07	5.92967e-07	Up-regulated	Ctrl_UP_moDC
NDUFB6	705.492	1.13225	0.216926	5.21951	1.79401e-07	6.09051e-07	Up-regulated	Ctrl_UP_moDC
COA6	544.726	1.25726	0.241104	5.21459	1.84223e-07	6.24869e-07	Up-regulated	Ctrl_UP_moDC
LRRC73	3.78561	4.75879	0.912855	5.21308	1.8573e-07	6.29557e-07	Up-regulated	Ctrl_UP_moDC
SLC22A5	409.897	1.07075	0.20575	5.20414	1.94901e-07	6.59346e-07	Up-regulated	Ctrl_UP_moDC
STRBP	472.322	1.16551	0.224173	5.19917	2.0018e-07	6.77056e-07	Up-regulated	Ctrl_UP_moDC
GIN1	115.495	1.03312	0.198723	5.19879	2.00585e-07	6.78198e-07	Up-regulated	Ctrl_UP_moDC
CAPS2	20.8829	2.61204	0.50275	5.1955	2.04168e-07	6.8948e-07	Up-regulated	Ctrl_UP_moDC
LEP	391.156	6.71165	1.29338	5.18923	2.11166e-07	7.12487e-07	Up-regulated	Ctrl_UP_moDC
TXNDC17	615.109	1.07959	0.208297	5.18296	2.18391e-07	7.36542e-07	Up-regulated	Ctrl_UP_moDC
IQGAP3	35.5869	3.38412	0.65308	5.18178	2.19778e-07	7.40732e-07	Up-regulated	Ctrl_UP_moDC
UBD	19.1763	3.23782	0.624891	5.18141	2.20209e-07	7.42024e-07	Up-regulated	Ctrl_UP_moDC
SPOCD1	532.89	4.43176	0.856144	5.17642	2.2619e-07	7.61176e-07	Up-regulated	Ctrl_UP_moDC
SLC30A4	105.531	2.08794	0.403761	5.17124	2.32549e-07	7.81379e-07	Up-regulated	Ctrl_UP_moDC
F13A1	56540.3	2.33552	0.451772	5.1697	2.34471e-07	7.86979e-07	Up-regulated	Ctrl_UP_moDC
TSPAN4	2272.13	1.32007	0.255513	5.16634	2.38716e-07	8.00876e-07	Up-regulated	Ctrl_UP_moDC
KIAA1755	7.59347	4.66872	0.90437	5.1624	2.43805e-07	8.17592e-07	Up-regulated	Ctrl_UP_moDC
TLE1	598.003	1.91284	0.370598	5.16149	2.44995e-07	8.21404e-07	Up-regulated	Ctrl_UP_moDC
DGCR5	7.92317	5.87611	1.13859	5.16085	2.45837e-07	8.23868e-07	Up-regulated	Ctrl_UP_moDC
SEMG2	3.78807	5.66398	1.09752	5.1607	2.46022e-07	8.24307e-07	Up-regulated	Ctrl_UP_moDC
CACNA1D	43.6949	2.25378	0.437016	5.15721	2.5066e-07	8.39665e-07	Up-regulated	Ctrl_UP_moDC
LAYN	33.14	2.25096	0.437322	5.14716	2.64464e-07	8.83211e-07	Up-regulated	Ctrl_UP_moDC
USP2	145.899	4.28213	0.832038	5.14656	2.65301e-07	8.85814e-07	Up-regulated	Ctrl_UP_moDC
PLEKHA6	45.0879	2.29074	0.445565	5.14121	2.72972e-07	9.10834e-07	Up-regulated	Ctrl_UP_moDC
SIRT4	16.1711	1.96232	0.382186	5.13447	2.82935e-07	9.42852e-07	Up-regulated	Ctrl_UP_moDC
RTN2	282.994	1.45777	0.284026	5.13253	2.8587e-07	9.52013e-07	Up-regulated	Ctrl_UP_moDC
TFPT	676.189	1.17732	0.229502	5.12989	2.89917e-07	9.64655e-07	Up-regulated	Ctrl_UP_moDC
CDC42BPA	192.496	1.40585	0.274204	5.12702	2.94358e-07	9.7922e-07	Up-regulated	Ctrl_UP_moDC
ST6GALNAC6	1250.93	1.1065	0.216124	5.11976	3.05923e-07	1.01615e-06	Up-regulated	Ctrl_UP_moDC
CCNA1	85.89	3.16957	0.619587	5.11562	3.1271e-07	1.0378e-06	Up-regulated	Ctrl_UP_moDC
DTX2	1244.67	1.00657	0.197049	5.10822	3.25213e-07	1.07627e-06	Up-regulated	Ctrl_UP_moDC
TLE6	32.1756	2.98807	0.585314	5.10508	3.30662e-07	1.09313e-06	Up-regulated	Ctrl_UP_moDC
S100A2	11.4825	3.20439	0.627836	5.10387	3.3278e-07	1.09942e-06	Up-regulated	Ctrl_UP_moDC
MYRF	48.8655	1.88557	0.369997	5.09618	3.46567e-07	1.14375e-06	Up-regulated	Ctrl_UP_moDC
COL4A2-AS2	44.1952	8.86704	1.74125	5.09235	3.53643e-07	1.1661e-06	Up-regulated	Ctrl_UP_moDC
SLC2A8	479.753	1.13597	0.223198	5.08954	3.58935e-07	1.18177e-06	Up-regulated	Ctrl_UP_moDC
FHDC1	55.2718	1.25003	0.24582	5.08515	3.67341e-07	1.20738e-06	Up-regulated	Ctrl_UP_moDC
NR4A3	2120.96	3.40197	0.670346	5.07495	3.87608e-07	1.27128e-06	Up-regulated	Ctrl_UP_moDC
GPX4	8329.75	1.0195	0.20101	5.07187	3.93934e-07	1.2912e-06	Up-regulated	Ctrl_UP_moDC
MGAT3	197.967	2.03007	0.400508	5.06874	4.00462e-07	1.31232e-06	Up-regulated	Ctrl_UP_moDC
CNGA1	12.4209	6.44846	1.27222	5.06868	4.0058e-07	1.31242e-06	Up-regulated	Ctrl_UP_moDC
ADCY5	8.1147	2.6594	0.525145	5.06413	4.10272e-07	1.34218e-06	Up-regulated	Ctrl_UP_moDC
GPC4	293.457	4.29794	0.848861	5.06319	4.12306e-07	1.34854e-06	Up-regulated	Ctrl_UP_moDC
ARHGAP22	492.786	1.06621	0.210816	5.05754	4.24708e-07	1.38616e-06	Up-regulated	Ctrl_UP_moDC
ZFP28	65.5727	1.06594	0.210868	5.05504	4.30296e-07	1.4035e-06	Up-regulated	Ctrl_UP_moDC
ZNF248	168.165	1.0908	0.216139	5.04675	4.49396e-07	1.46054e-06	Up-regulated	Ctrl_UP_moDC
MRPL46	311.245	1.11571	0.221442	5.03837	4.6952e-07	1.52369e-06	Up-regulated	Ctrl_UP_moDC
TMEM52	7.39859	3.93628	0.782087	5.03305	4.82745e-07	1.56528e-06	Up-regulated	Ctrl_UP_moDC
CCDC167	279.043	1.21799	0.242213	5.02859	4.9411e-07	1.60045e-06	Up-regulated	Ctrl_UP_moDC
C2orf74	194.703	1.47155	0.292745	5.02673	4.98923e-07	1.6157e-06	Up-regulated	Ctrl_UP_moDC
ITGB8	146.932	2.94859	0.586683	5.02587	5.01156e-07	1.62224e-06	Up-regulated	Ctrl_UP_moDC
ALDOC	627.519	1.52954	0.30442	5.02443	5.04923e-07	1.63341e-06	Up-regulated	Ctrl_UP_moDC
GSTM3	86.7411	1.98982	0.396161	5.02275	5.09376e-07	1.64712e-06	Up-regulated	Ctrl_UP_moDC
SLC7A11-AS1	12.4362	4.63408	0.92432	5.0135	5.34483e-07	1.72396e-06	Up-regulated	Ctrl_UP_moDC
ZBTB38	1750.99	1.02835	0.205149	5.01269	5.36746e-07	1.73018e-06	Up-regulated	Ctrl_UP_moDC
SCN1B	300.648	1.8093	0.36106	5.01108	5.41264e-07	1.7429e-06	Up-regulated	Ctrl_UP_moDC
SCIN	78.0299	3.9779	0.794862	5.00452	5.60002e-07	1.80135e-06	Up-regulated	Ctrl_UP_moDC
IDH1-AS1	14.2877	2.87421	0.574539	5.00264	5.65495e-07	1.81788e-06	Up-regulated	Ctrl_UP_moDC
FUCA1	3327.27	1.56178	0.312238	5.00191	5.67652e-07	1.82389e-06	Up-regulated	Ctrl_UP_moDC
SNX32	8.29441	2.4652	0.493432	4.99604	5.85189e-07	1.87688e-06	Up-regulated	Ctrl_UP_moDC
HCFC1R1	1284.55	1.18454	0.237111	4.99574	5.86112e-07	1.87945e-06	Up-regulated	Ctrl_UP_moDC
CCNF	131.12	1.05831	0.212056	4.99073	6.01531e-07	1.92768e-06	Up-regulated	Ctrl_UP_moDC
ZNF691	145.072	1.23555	0.247857	4.98492	6.19863e-07	1.98436e-06	Up-regulated	Ctrl_UP_moDC
RFESD	19.4699	1.71876	0.344823	4.98446	6.21342e-07	1.98868e-06	Up-regulated	Ctrl_UP_moDC
TMTC1	890.021	1.5648	0.314092	4.982	6.29305e-07	2.01329e-06	Up-regulated	Ctrl_UP_moDC
ZNF879	56.5136	1.27735	0.256634	4.97734	6.44643e-07	2.05897e-06	Up-regulated	Ctrl_UP_moDC
LEPR	356.922	1.31777	0.26497	4.97328	6.58283e-07	2.10123e-06	Up-regulated	Ctrl_UP_moDC
TDRD3	1025.35	2.38071	0.478826	4.97198	6.62735e-07	2.11413e-06	Up-regulated	Ctrl_UP_moDC
DNAH14	12.3367	3.2833	0.66066	4.96972	6.70498e-07	2.13712e-06	Up-regulated	Ctrl_UP_moDC
LINC01181	12.1807	3.10997	0.626095	4.96724	6.79111e-07	2.16322e-06	Up-regulated	Ctrl_UP_moDC
CAPN5	116.834	1.55413	0.313315	4.9603	7.03846e-07	2.23553e-06	Up-regulated	Ctrl_UP_moDC
TBC1D19	41.471	1.22452	0.246909	4.9594	7.07106e-07	2.24542e-06	Up-regulated	Ctrl_UP_moDC
NEK10	8.49109	2.87648	0.580106	4.95855	7.10227e-07	2.2544e-06	Up-regulated	Ctrl_UP_moDC
FA2H	99.4709	3.918	0.790721	4.95498	7.23394e-07	2.29478e-06	Up-regulated	Ctrl_UP_moDC
NME7	112.304	1.04708	0.211491	4.95095	7.38521e-07	2.34083e-06	Up-regulated	Ctrl_UP_moDC
ITGB1BP1	1240.3	1.18443	0.23936	4.94834	7.48474e-07	2.37091e-06	Up-regulated	Ctrl_UP_moDC
SLC1A4	1189.77	1.44383	0.292056	4.94369	7.66558e-07	2.4247e-06	Up-regulated	Ctrl_UP_moDC
LINC01134	18.899	1.72848	0.349825	4.94099	7.77281e-07	2.45597e-06	Up-regulated	Ctrl_UP_moDC
ZNF528	79.1235	1.17979	0.239037	4.93558	7.99125e-07	2.52201e-06	Up-regulated	Ctrl_UP_moDC
SORT1	5011.11	1.07187	0.217372	4.93104	8.17949e-07	2.57976e-06	Up-regulated	Ctrl_UP_moDC
TACSTD2	562.433	4.5035	0.913573	4.92955	8.24194e-07	2.59739e-06	Up-regulated	Ctrl_UP_moDC
FAM131B	94.5775	1.9597	0.397924	4.92482	8.44389e-07	2.65831e-06	Up-regulated	Ctrl_UP_moDC
LINC01140	23.3574	1.78338	0.362331	4.92196	8.56807e-07	2.6952e-06	Up-regulated	Ctrl_UP_moDC
ZNF737	160.542	2.04063	0.414851	4.91895	8.70107e-07	2.73536e-06	Up-regulated	Ctrl_UP_moDC
ZBED3-AS1	17.0359	3.49998	0.712265	4.91387	8.92978e-07	2.80439e-06	Up-regulated	Ctrl_UP_moDC
NABP1	1075.33	1.03768	0.21158	4.90444	9.36945e-07	2.93947e-06	Up-regulated	Ctrl_UP_moDC
SIDT2	4145.63	1.03377	0.210855	4.90274	9.4511e-07	2.96388e-06	Up-regulated	Ctrl_UP_moDC
GPR161	38.4237	1.50772	0.307555	4.90228	9.47298e-07	2.96953e-06	Up-regulated	Ctrl_UP_moDC
FRMD6	41.8612	2.01407	0.411439	4.89519	9.82107e-07	3.07363e-06	Up-regulated	Ctrl_UP_moDC
ZNF704	72.6281	2.53104	0.517454	4.89133	1.00156e-06	3.13132e-06	Up-regulated	Ctrl_UP_moDC
HHLA2	13.9364	3.99382	0.816975	4.88854	1.01586e-06	3.17475e-06	Up-regulated	Ctrl_UP_moDC
LIPG	5.1423	4.75342	0.972824	4.8862	1.02799e-06	3.20807e-06	Up-regulated	Ctrl_UP_moDC
CLDN14	5.01407	4.97573	1.0212	4.87241	1.10244e-06	3.42928e-06	Up-regulated	Ctrl_UP_moDC
MT1E	67.8908	2.31835	0.476891	4.86139	1.16567e-06	3.61792e-06	Up-regulated	Ctrl_UP_moDC
THY1	22.337	5.2086	1.07172	4.86003	1.17371e-06	3.64214e-06	Up-regulated	Ctrl_UP_moDC
TEAD4	3.7693	4.57467	0.942461	4.85397	1.21017e-06	3.75074e-06	Up-regulated	Ctrl_UP_moDC
ABHD2	7438.8	1.06376	0.219327	4.85013	1.23378e-06	3.82184e-06	Up-regulated	Ctrl_UP_moDC
FBLIM1	8.05915	4.31516	0.889935	4.84885	1.24179e-06	3.84565e-06	Up-regulated	Ctrl_UP_moDC
FASN	2726.48	1.36431	0.281504	4.84651	1.25652e-06	3.88734e-06	Up-regulated	Ctrl_UP_moDC
GOLGA7B	287.936	3.59004	0.742728	4.83359	1.34094e-06	4.13354e-06	Up-regulated	Ctrl_UP_moDC
ZFP82	85.0216	1.39773	0.289334	4.83087	1.3594e-06	4.18544e-06	Up-regulated	Ctrl_UP_moDC
GCNT1	681.017	1.19635	0.247646	4.83089	1.35924e-06	4.18544e-06	Up-regulated	Ctrl_UP_moDC
CYP27A1	5889.48	1.7134	0.354697	4.83058	1.36133e-06	4.19052e-06	Up-regulated	Ctrl_UP_moDC
GPC1	23.3861	1.78948	0.371418	4.81797	1.45028e-06	4.45365e-06	Up-regulated	Ctrl_UP_moDC
LINC00639	5.93366	5.22123	1.08402	4.81654	1.46071e-06	4.48479e-06	Up-regulated	Ctrl_UP_moDC
CORO2A	617.63	1.15836	0.240569	4.81509	1.47136e-06	4.51388e-06	Up-regulated	Ctrl_UP_moDC
PLEKHG5	77.8283	2.79676	0.580903	4.8145	1.47569e-06	4.52535e-06	Up-regulated	Ctrl_UP_moDC
THBD	4797.85	1.49237	0.310221	4.81069	1.50413e-06	4.6089e-06	Up-regulated	Ctrl_UP_moDC
HSF4	394.557	1.9339	0.402046	4.81016	1.50811e-06	4.62016e-06	Up-regulated	Ctrl_UP_moDC
SLC16A9	8.11428	3.81315	0.793158	4.80756	1.52787e-06	4.67698e-06	Up-regulated	Ctrl_UP_moDC
SLC25A34	141.654	1.12537	0.234117	4.80685	1.53327e-06	4.69258e-06	Up-regulated	Ctrl_UP_moDC
ZNF488	5.9145	5.20052	1.08233	4.80494	1.54795e-06	4.73467e-06	Up-regulated	Ctrl_UP_moDC
RIMBP3C	15.6185	3.22588	0.671917	4.80101	1.57867e-06	4.82384e-06	Up-regulated	Ctrl_UP_moDC
AK1	202.485	1.58493	0.330162	4.80046	1.58301e-06	4.83517e-06	Up-regulated	Ctrl_UP_moDC
MT3	5.07664	4.8959	1.02019	4.79901	1.59453e-06	4.86748e-06	Up-regulated	Ctrl_UP_moDC
ZNF607	51.8062	1.32327	0.275756	4.79872	1.5968e-06	4.87341e-06	Up-regulated	Ctrl_UP_moDC
ARHGAP23	144.567	1.70506	0.355542	4.79567	1.62129e-06	4.93936e-06	Up-regulated	Ctrl_UP_moDC
CGNL1	7.98037	4.13232	0.862603	4.79053	1.66343e-06	5.06173e-06	Up-regulated	Ctrl_UP_moDC
PLEKHA7	77.4012	1.10771	0.231237	4.7904	1.66452e-06	5.06402e-06	Up-regulated	Ctrl_UP_moDC
IMMP1L	24.7965	1.39312	0.290881	4.78932	1.67345e-06	5.08918e-06	Up-regulated	Ctrl_UP_moDC
LUCAT1	79.0042	1.74615	0.364834	4.78616	1.70003e-06	5.1649e-06	Up-regulated	Ctrl_UP_moDC
ADCY6	93.3394	1.62741	0.340062	4.78562	1.7046e-06	5.17777e-06	Up-regulated	Ctrl_UP_moDC
MFAP5	10.0561	4.78158	1.00091	4.77724	1.77719e-06	5.38868e-06	Up-regulated	Ctrl_UP_moDC
GLI1	25.7994	2.0796	0.435878	4.77105	1.8327e-06	5.54935e-06	Up-regulated	Ctrl_UP_moDC
LILRB5	1499.44	3.97894	0.834519	4.76794	1.8612e-06	5.6323e-06	Up-regulated	Ctrl_UP_moDC
KCNN1	3.81407	3.78302	0.797801	4.74181	2.11818e-06	6.36986e-06	Up-regulated	Ctrl_UP_moDC
MMACHC	64.0397	1.41026	0.297424	4.74159	2.12049e-06	6.37557e-06	Up-regulated	Ctrl_UP_moDC
TSPAN11	3.50858	4.85414	1.02548	4.73352	2.20656e-06	6.62399e-06	Up-regulated	Ctrl_UP_moDC
GEMIN6	179.326	1.10593	0.233754	4.73119	2.23207e-06	6.69142e-06	Up-regulated	Ctrl_UP_moDC
THRA	717.638	1.13025	0.239101	4.72708	2.27772e-06	6.82029e-06	Up-regulated	Ctrl_UP_moDC
ZNF774	10.8502	2.46322	0.521322	4.72494	2.30179e-06	6.88679e-06	Up-regulated	Ctrl_UP_moDC
TSEN2	110.018	1.0977	0.232408	4.72318	2.32187e-06	6.94167e-06	Up-regulated	Ctrl_UP_moDC
METTL18	94.1922	1.23201	0.260901	4.72212	2.33395e-06	6.97646e-06	Up-regulated	Ctrl_UP_moDC
GEM	97.6999	2.86286	0.607592	4.71182	2.45513e-06	7.31592e-06	Up-regulated	Ctrl_UP_moDC
LAMB1	5.18262	3.79072	0.804624	4.71117	2.46296e-06	7.33497e-06	Up-regulated	Ctrl_UP_moDC
ZNF30	35.6783	1.74137	0.369919	4.70744	2.5085e-06	7.46773e-06	Up-regulated	Ctrl_UP_moDC
SOX13	133.51	1.67785	0.356575	4.70547	2.53279e-06	7.53564e-06	Up-regulated	Ctrl_UP_moDC
KLK13	3.34842	4.80731	1.02269	4.70066	2.59322e-06	7.70353e-06	Up-regulated	Ctrl_UP_moDC
CLDN9	27.3643	2.12759	0.452645	4.70034	2.59724e-06	7.71397e-06	Up-regulated	Ctrl_UP_moDC
GLDN	12.0024	3.56421	0.758427	4.69947	2.60832e-06	7.74388e-06	Up-regulated	Ctrl_UP_moDC
TMEM114	12.2595	7.38033	1.57259	4.69311	2.69083e-06	7.97346e-06	Up-regulated	Ctrl_UP_moDC
FKBP7	41.406	1.30001	0.277461	4.68537	2.79453e-06	8.26005e-06	Up-regulated	Ctrl_UP_moDC
IPP	94.8738	1.30824	0.279267	4.68457	2.80553e-06	8.28779e-06	Up-regulated	Ctrl_UP_moDC
CDK14	257.881	1.05292	0.225129	4.67696	2.91164e-06	8.58312e-06	Up-regulated	Ctrl_UP_moDC
[truncated: 22,217 more rows]

[truncated: 5 more sheets: Table S9, Table S11, Table S12, Table S13, Table S14]
